# Supplementary material for: Shared susceptibility loci at 2q33 region for lung and esophageal cancers in high-incidence areas of esophageal cancer in northern China
Source: PLoS One. 2017 May 18;12(5):e0177504. doi: 10.1371/journal.pone.0177504 (PMC5436667; doi:10.1371/journal.pone.0177504)
Supplement: S1 File — (ZIP) [file pone.0177504.s001.zip]

Archive with 3 entries (2 files):
- supporting information/genotypes of 4 significant SNPs in healthy control people 170314.xlsx
- supporting information/genotypes of 4 significant SNPs in lung cancer patients 170314.xlsx
- supporting information/
