# Supplementary material for: Shared susceptibility loci at 2q33 region for lung and esophageal cancers in high-incidence areas of esophageal cancer in northern China
Source: PLoS One. 2017 May 18;12(5):e0177504. doi: 10.1371/journal.pone.0177504 (PMC5436667; doi:10.1371/journal.pone.0177504)
Supplement: S1 File — (ZIP) [file pone.0177504.s001.zip › supporting information/genotypes of 4 significant SNPs in healthy control people 170314.xlsx]

## Sheet: genotypes
Sample Id	sex	age	rs2244438	rs3769823	rs10931936	rs13016963
DZ0001	male	46	AG	TC	CT	GA
DZ0002	female	52	AG	TC	CT	GA
DZ0003	male	51	AG	TC	CT	GA
DZ0004	male	55	G	TC	CT	GA
DZ0005	male	59	G	C	C	G
DZ0006	male	64	G	C	C	G
DZ0007	female	58	AG	TC	CT	A
DZ0008	male	69	AG	TC	C	G
DZ0009	female	61	AG	TC	CT	GA
DZ0010	female	63	G	T	CT	GA
DZ0011	female	65	G	TC	C	G
DZ0012	male	75	G	C	C	G
DZ0013	female	68	G	C	CT	GA
DZ0014	female	44	G	C	C	G
DZ0015	male	59	G	TC	CT	A
DZ0016	female	50	G	C	C	G
DZ0017	female	52	A	T	T	A
DZ0018	male	47	G	C	CT	GA
DZ0019	female	55	G	C	C	G
DZ0020	male	47	G	C	C	GA
DZ0021	female	58	G	C	C	G
DZ0022	female	60	G	C	C	G
DZ0023	male	37	AG	C	NA	GA
DZ0024	female	51	AG	NA	CT	GA
DZ0025	male	39	G	C	C	G
DZ0026	female	27	G	TC	CT	GA
DZ0027	female	38	AG	TC	CT	GA
DZ0028	male	51	AG	TC	CT	GA
DZ0029	female	41	AG	TC	CT	GA
DZ0030	female	43	AG	T	T	A
DZ0031	male	53	G	C	C	G
DZ0032	female	46	AG	TC	CT	GA
DZ0033	male	55	AG	C	C	G
DZ0034	female	49	AG	C	C	G
DZ0035	male	57	G	TC	CT	GA
DZ0036	female	52	AG	TC	CT	GA
DZ0037	male	57	AG	C	C	G
DZ0038	female	55	G	T	C	G
DZ0039	male	49	AG	TC	CT	GA
DZ0040	female	32	AG	TC	CT	GA
DZ0041	male	31	A	T	T	A
DZ0042	female	38	G	C	C	G
DZ0043	male	36	G	C	C	G
DZ0044	female	41	G	TC	C	G
DZ0045	male	41	G	C	C	G
DZ0046	female	44	AG	TC	CT	GA
DZ0047	male	46	AG	T	T	A
DZ0048	female	47	G	C	C	G
DZ0049	male	38	AG	TC	CT	GA
DZ0050	female	39	G	C	C	G
DZ0051	male	43	AG	TC	CT	GA
DZ0052	female	42	AG	C	CT	GA
DZ0053	male	58	A	TC	CT	GA
DZ0054	female	54	AG	TC	CT	GA
DZ0055	male	45	AG	T	T	A
DZ0056	male	44	G	C	C	G
DZ0057	female	58	A	TC	T	A
DZ0058	female	60	AG	C	C	G
DZ0059	female	62	G	TC	CT	A
DZ0060	male	48	G	C	C	G
DZ0061	female	65	G	TC	CT	GA
DZ0062	male	49	AG	TC	CT	A
DZ0063	female	68	A	TC	CT	GA
DZ0064	male	51	AG	C	CT	GA
DZ0065	female	71	AG	TC	CT	GA
DZ0066	male	33	G	TC	CT	GA
DZ0067	female	51	AG	TC	CT	GA
DZ0068	male	38	G	T	T	A
DZ0069	female	54	G	C	C	G
DZ0070	male	40	G	C	C	G
DZ0071	male	39	G	C	C	G
DZ0072	female	58	G	C	C	GA
DZ0073	male	58	AG	TC	CT	GA
DZ0074	male	62	AG	TC	CT	GA
DZ0075	female	49	A	T	T	A
DZ0076	male	30	AG	TC	CT	GA
DZ0077	female	26	AG	TC	CT	GA
DZ0078	male	35	G	T	CT	GA
DZ0079	female	38	G	C	C	GA
DZ0080	male	49	G	TC	CT	A
DZ0081	female	41	G	TC	CT	GA
DZ0082	male	54	AG	TC	CT	GA
DZ0083	female	44	A	T	T	A
DZ0084	male	58	G	TC	CT	GA
DZ0085	female	47	AG	TC	CT	GA
DZ0086	male	64	G	C	C	G
DZ0087	female	50	AG	TC	CT	GA
DZ0088	male	51	G	C	C	GA
DZ0089	female	53	G	C	C	G
DZ0090	male	51	G	TC	CT	GA
DZ0091	female	56	AG	T	T	A
DZ0092	male	27	AG	TC	CT	GA
DZ0093	female	36	G	TC	CT	GA
DZ0094	male	31	AG	C	C	GA
DZ0095	female	39	G	T	T	A
DZ0096	male	33	AG	TC	CT	GA
DZ0097	female	42	AG	C	C	G
DZ0098	male	34	G	C	C	G
DZ0099	female	45	AG	TC	CT	GA
DZ0100	male	37	A	TC	CT	GA
DZ0101	female	35	G	C	C	G
DZ0102	female	39	A	TC	CT	GA
DZ0103	female	41	G	C	C	G
DZ0104	male	29	AG	TC	CT	GA
DZ0105	female	53	AG	TC	CT	GA
DZ0106	male	38	G	TC	CT	GA
DZ0107	female	56	G	C	C	G
DZ0108	male	57	AG	T	T	A
DZ0109	female	59	G	C	C	GA
DZ0110	male	62	G	TC	CT	GA
DZ0111	female	62	G	C	C	G
DZ0112	male	67	AG	T	CT	GA
DZ0113	female	65	G	C	C	G
DZ0114	female	67	G	C	C	GA
DZ0115	male	73	AG	TC	C	G
DZ0116	female	70	AG	C	C	G
DZ0117	male	78	G	T	T	A
DZ0118	female	47	AG	TC	CT	GA
DZ0119	male	60	AG	C	C	G
DZ0120	male	63	G	TC	CT	GA
DZ0121	male	68	G	C	C	G
DZ0122	female	55	AG	C	C	GA
DZ0123	male	55	G	C	C	GA
DZ0124	female	58	G	C	C	G
DZ0125	male	30	G	C	C	G
DZ0126	female	61	G	C	C	G
DZ0127	male	19	G	C	C	G
DZ0128	female	25	AG	T	T	A
DZ0129	male	21	A	TC	CT	GA
DZ0130	female	28	G	C	C	GA
DZ0131	male	32	A	TC	T	A
DZ0132	female	40	G	C	C	G
DZ0133	male	33	AG	TC	CT	A
DZ0134	female	43	G	TC	CT	GA
DZ0135	male	35	G	C	C	G
DZ0136	female	46	G	C	C	GA
DZ0137	male	37	G	TC	CT	GA
DZ0138	female	49	G	TC	CT	GA
DZ0139	male	37	G	C	C	G
DZ0140	female	52	G	C	C	GA
DZ0141	male	56	AG	C	C	G
DZ0142	female	55	AG	TC	CT	GA
DZ0143	male	61	A	T	T	A
DZ0144	female	32	G	TC	C	G
DZ0145	female	37	G	TC	CT	A
DZ0146	female	39	AG	TC	CT	GA
DZ0147	male	45	AG	C	C	G
DZ0148	female	42	G	TC	CT	GA
DZ0149	male	50	A	T	T	A
DZ0150	female	45	G	C	C	G
DZ0151	male	56	G	C	C	G
DZ0152	female	49	G	C	C	G
DZ0153	male	48	G	C	C	G
DZ0154	female	40	G	C	C	G
DZ0155	male	53	AG	TC	CT	GA
DZ0156	female	43	G	C	C	G
DZ0157	male	68	G	C	C	G
DZ0158	female	55	G	TC	CT	GA
DZ0159	male	55	AG	TC	CT	GA
DZ0160	female	58	G	C	C	GA
DZ0161	male	55	AG	TC	CT	GA
DZ0162	female	61	G	TC	CT	GA
DZ0163	male	57	G	C	C	G
DZ0164	female	64	G	C	C	G
DZ0165	male	58	AG	TC	CT	GA
DZ0166	female	67	G	C	C	GA
DZ0167	male	60	AG	TC	CT	GA
DZ0168	female	70	AG	TC	CT	GA
DZ0169	male	61	G	TC	CT	GA
DZ0170	female	47	G	TC	C	G
DZ0171	male	40	G	TC	CT	GA
DZ0172	female	53	AG	C	C	G
DZ0173	male	42	AG	TC	CT	GA
DZ0174	female	56	G	C	C	G
DZ0175	male	17	G	C	C	GA
DZ0176	female	59	G	TC	CT	GA
DZ0177	male	36	G	TC	CT	GA
DZ0178	female	35	G	TC	CT	GA
DZ0179	male	28	AG	TC	CT	GA
DZ0180	female	26	AG	TC	CT	GA
DZ0181	male	34	AG	T	T	A
DZ0182	female	29	AG	TC	CT	GA
DZ0183	male	48	AG	TC	CT	GA
DZ0184	female	41	AG	T	T	A
DZ0185	male	53	G	C	C	G
DZ0186	female	44	A	T	T	A
DZ0187	male	58	AG	TC	CT	GA
DZ0188	female	47	G	TC	CT	A
DZ0189	female	49	NA	NA	NA	NA
DZ0190	female	51	NA	NA	NA	NA
DZ0191	male	64	NA	NA	NA	NA
DZ0192	female	54	NA	NA	NA	NA
DZ0193	male	70	AG	T	T	A
DZ0194	female	57	G	C	C	G
DZ0195	male	57	AG	TC	CT	GA
DZ0196	female	34	AG	TC	CT	GA
DZ0197	male	34	AG	C	C	G
DZ0198	female	40	AG	C	C	G
DZ0199	male	36	G	C	C	G
DZ0200	female	43	G	C	C	G
DZ0201	male	38	A	T	T	A
DZ0202	female	47	G	C	C	G
DZ0203	male	40	G	TC	CT	GA
DZ0204	female	50	AG	TC	CT	GA
DZ0205	male	28	G	TC	CT	GA
DZ0206	female	41	AG	TC	CT	GA
DZ0207	male	31	G	TC	C	G
DZ0208	female	44	NA	NA	NA	NA
DZ0209	male	42	G	C	C	GA
DZ0210	female	56	G	C	C	G
DZ0211	male	42	G	C	C	G
DZ0212	female	59	A	TC	CT	GA
DZ0213	male	61	G	TC	CT	GA
DZ0214	female	62	G	TC	C	G
DZ0215	male	66	G	TC	CT	GA
DZ0216	female	65	G	C	C	G
DZ0217	female	67	AG	TC	CT	GA
DZ0218	male	72	G	C	C	G
DZ0219	female	70	G	TC	CT	A
DZ0220	male	77	G	C	C	G
DZ0221	female	73	NA	TC	NA	GA
DZ0222	male	56	G	C	C	G
DZ0223	female	53	AG	TC	CT	GA
DZ0224	male	64	G	C	C	G
DZ0225	female	56	G	C	C	G
DZ0226	male	43	AG	C	CT	GA
DZ0227	female	32	AG	C	CT	GA
DZ0228	female	34	AG	TC	CT	GA
DZ0229	female	36	AG	TC	CT	GA
DZ0230	male	51	G	C	C	G
DZ0231	female	26	AG	TC	CT	GA
DZ0232	male	26	G	C	C	G
DZ0233	female	30	AG	TC	CT	GA
DZ0234	male	26	G	C	C	G
DZ0235	female	42	AG	TC	CT	GA
DZ0236	male	37	G	C	C	G
DZ0237	female	45	G	C	C	G
DZ0238	male	38	AG	C	C	G
DZ0239	female	48	AG	TC	CT	GA
DZ0240	male	40	AG	TC	CT	GA
DZ0241	male	40	G	C	C	G
DZ0242	male	41	AG	T	T	A
DZ0243	female	53	G	C	C	G
DZ0244	male	43	G	C	C	G
DZ0245	female	56	A	T	T	A
DZ0246	male	43	AG	TC	CT	GA
DZ0247	male	61	G	C	C	G
DZ0248	male	40	G	C	C	G
DZ0249	female	38	G	C	C	G
DZ0250	male	48	G	C	C	G
DZ0251	female	41	AG	T	T	A
DZ0252	male	53	G	C	C	G
DZ0253	female	44	G	C	C	G
DZ0254	male	58	G	TC	CT	GA
DZ0255	female	48	AG	TC	CT	GA
DZ0256	male	63	G	C	C	G
DZ0257	female	38	G	C	C	G
DZ0258	male	55	AG	TC	CT	GA
DZ0259	female	42	G	C	C	G
DZ0260	male	61	AG	TC	CT	GA
DZ0261	female	54	G	C	C	G
DZ0262	male	57	AG	C	C	G
DZ0263	male	56	A	TC	CT	GA
DZ0264	female	58	AG	TC	CT	GA
DZ0265	male	58	G	C	C	G
DZ0266	female	61	G	C	C	G
DZ0267	female	63	G	TC	CT	GA
DZ0268	male	60	AG	C	CT	GA
DZ0269	male	61	A	T	T	A
DZ0270	female	67	G	C	C	G
DZ0271	male	37	G	C	C	G
DZ0272	female	70	G	C	C	G
DZ0273	male	39	AG	TC	CT	GA
DZ0274	female	47	A	C	C	G
DZ0275	male	18	G	C	C	G
DZ0276	female	53	G	C	C	G
DZ0277	male	18	AG	TC	CT	GA
DZ0278	female	56	G	C	C	G
DZ0279	male	37	AG	C	C	G
DZ0280	female	59	G	C	C	G
DZ0281	male	42	AG	TC	CT	GA
DZ0282	female	35	G	C	C	G
DZ0283	male	34	G	TC	CT	GA
DZ0284	female	26	G	TC	CT	GA
DZ0285	male	40	G	C	C	G
DZ0286	female	29	G	TC	CT	GA
DZ0287	male	54	AG	TC	CT	GA
DZ0288	female	41	G	TC	CT	GA
DZ0289	female	43	AG	TC	CT	GA
DZ0290	female	45	G	TC	CT	GA
DZ0291	male	61	G	C	C	G
DZ0292	female	48	G	TC	CT	GA
DZ0293	male	65	G	TC	CT	GA
DZ0294	female	51	G	C	C	G
DZ0295	male	71	AG	C	CT	GA
DZ0296	female	54	G	C	C	G
DZ0297	male	59	A	TC	T	A
DZ0298	female	57	G	C	C	G
DZ0299	male	59	G	C	C	G
DZ0300	female	34	G	TC	CT	GA
DZ0301	male	38	G	C	C	G
DZ0302	female	40	G	C	C	G
DZ0303	male	39	G	C	C	G
DZ0304	female	43	G	C	C	G
DZ0305	male	41	G	C	C	GA
DZ0306	female	47	G	C	C	G
DZ0307	male	42	AG	T	T	A
DZ0308	female	50	G	C	C	G
DZ0309	male	31	G	TC	CT	GA
DZ0310	female	41	A	T	T	A
DZ0311	male	34	AG	TC	CT	GA
DZ0312	female	44	G	C	C	G
DZ0313	male	43	AG	TC	CT	GA
DZ0314	female	56	G	C	C	G
DZ0315	male	62	A	T	T	A
DZ0316	female	59	G	C	C	G
DZ0317	male	67	AG	TC	CT	GA
DZ0318	female	62	G	TC	CT	GA
DZ0319	male	72	G	C	C	G
DZ0320	female	65	G	TC	CT	GA
DZ0321	male	52	AG	TC	CT	GA
DZ0322	female	68	G	C	C	G
DZ0323	male	57	G	C	C	G
DZ0324	female	71	G	TC	CT	GA
DZ0325	male	62	G	T	C	G
DZ0326	female	48	G	C	C	G
DZ0327	male	43	AG	TC	CT	GA
DZ0328	female	54	G	C	C	G
DZ0329	male	49	AG	TC	CT	GA
DZ0330	female	57	G	TC	CT	GA
DZ0331	male	36	G	C	C	G
DZ0332	female	33	G	C	C	G
DZ0333	male	36	G	C	C	G
DZ0334	female	36	G	C	C	G
DZ0335	male	25	AG	C	CT	GA
DZ0336	female	27	G	C	C	G
DZ0337	male	27	G	C	C	G
DZ0338	female	30	G	C	C	G
DZ0339	male	38	AG	C	C	G
DZ0340	female	42	G	C	C	G
DZ0341	male	39	G	C	C	G
DZ0342	female	45	AG	TC	CT	GA
DZ0343	male	41	AG	TC	CT	GA
DZ0344	female	48	AG	TC	CT	GA
DZ0345	male	44	G	C	C	G
DZ0346	female	51	AG	TC	CT	GA
DZ0347	male	44	G	C	C	G
DZ0348	female	54	AG	TC	CT	GA
DZ0349	male	63	G	C	C	G
DZ0350	female	57	AG	TC	CT	GA
DZ0351	male	68	AG	C	C	G
DZ0352	female	34	G	C	C	G
DZ0353	male	50	AG	TC	CT	GA
DZ0354	female	40	G	C	C	G
DZ0355	male	55	G	C	C	G
DZ0356	female	43	A	T	T	A
DZ0357	male	60	G	TC	CT	GA
DZ0358	female	47	G	C	C	G
DZ0359	male	65	G	C	C	GA
DZ0360	female	50	AG	T	T	A
DZ0361	male	56	G	C	C	G
DZ0362	female	41	AG	T	T	A
DZ0363	male	63	G	C	C	G
DZ0364	female	44	G	C	C	G
DZ0365	male	59	G	TC	C	G
DZ0366	female	56	G	C	C	G
DZ0367	male	59	AG	T	T	A
DZ0368	female	59	A	T	T	A
DZ0369	male	36	NA	NA	NA	NA
DZ0370	female	62	G	NA	NA	A
DZ0371	male	37	G	C	C	G
DZ0372	female	65	G	C	C	G
DZ0373	male	39	A	T	T	A
DZ0374	female	68	AG	TC	CT	GA
DZ0375	male	40	AG	TC	CT	GA
DZ0376	female	71	G	C	C	G
DZ0377	male	42	G	TC	CT	GA
DZ0378	female	48	AG	TC	CT	GA
DZ0379	male	21	A	TC	CT	GA
DZ0380	female	54	AG	TC	CT	GA
DZ0381	male	21	NA	NA	NA	NA
DZ0382	female	57	NA	NA	NA	NA
DZ0383	male	40	NA	NA	NA	NA
DZ0384	female	33	NA	NA	C	NA
DZ0385	male	45	A	T	T	A
DZ0386	female	36	G	C	C	G
DZ0387	male	37	AG	TC	CT	GA
DZ0388	female	27	AG	TC	CT	GA
DZ0389	male	43	G	C	C	G
DZ0390	female	30	G	C	C	GA
DZ0391	male	57	AG	TC	CT	GA
DZ0392	female	42	G	C	C	G
DZ0393	male	63	A	T	T	A
DZ0394	female	45	AG	C	C	G
DZ0395	male	67	G	C	C	G
DZ0396	female	48	G	C	C	G
DZ0397	female	50	AG	TC	CT	A
DZ0398	male	74	G	C	C	G
DZ0399	female	53	AG	TC	CT	GA
DZ0400	male	61	G	C	C	G
DZ0401	female	56	G	C	C	G
DZ0402	male	61	G	TC	CT	GA
DZ0403	female	59	AG	T	T	A
DZ0404	male	37	G	C	C	G
DZ0405	female	39	G	C	C	G
DZ0406	male	41	AG	TC	CT	GA
DZ0407	female	42	AG	C	C	G
DZ0408	male	43	AG	TC	CT	GA
DZ0409	female	46	AG	TC	CT	GA
DZ0410	male	44	AG	C	CT	GA
DZ0411	female	49	G	C	C	G
DZ0412	male	46	G	C	C	G
DZ0413	female	39	AG	C	C	G
DZ0414	female	42	G	C	C	G
DZ0415	male	37	AG	T	T	A
DZ0416	female	45	G	C	C	G
DZ0417	male	46	G	C	C	G
DZ0418	female	57	G	C	C	G
DZ0419	male	40	G	C	C	G
DZ0420	female	60	G	C	C	G
DZ0421	male	45	G	C	C	G
DZ0422	female	63	G	C	C	G
DZ0423	male	50	G	C	C	G
DZ0424	female	66	A	T	T	A
DZ0425	female	68	AG	TC	CT	GA
DZ0426	male	56	AG	TC	CT	GA
DZ0427	female	71	G	C	C	G
DZ0428	female	73	G	C	C	G
DZ0429	male	62	AG	TC	CT	GA
DZ0430	female	50	G	C	C	G
DZ0431	male	44	AG	TC	CT	GA
DZ0432	male	47	G	TC	CT	GA
DZ0433	female	30	AG	TC	CT	GA
DZ0434	male	53	AG	TC	CT	GA
DZ0435	female	33	G	C	C	GA
DZ0436	male	40	G	TC	CT	GA
DZ0437	female	36	AG	T	CT	GA
DZ0438	male	40	G	TC	CT	GA
DZ0439	female	26	AG	TC	CT	GA
DZ0440	male	30	G	C	C	G
DZ0441	female	30	G	TC	CT	GA
DZ0442	male	31	AG	C	C	G
DZ0443	female	42	AG	C	C	G
DZ0444	male	43	G	C	C	G
DZ0445	female	45	A	T	T	A
DZ0446	male	44	AG	TC	CT	GA
DZ0447	female	48	AG	T	CT	GA
DZ0448	male	46	G	TC	C	G
DZ0449	female	51	G	C	C	G
DZ0450	male	48	G	C	C	G
DZ0451	female	54	AG	TC	CT	GA
DZ0452	male	48	G	C	C	G
DZ0453	female	57	AG	T	T	A
DZ0454	male	67	G	TC	CT	GA
DZ0455	female	60	AG	C	C	G
DZ0456	male	46	G	C	C	G
DZ0457	female	40	G	C	C	G
DZ0458	male	54	AG	TC	CT	GA
DZ0459	female	44	G	T	T	A
DZ0460	male	59	AG	C	C	G
DZ0461	female	47	AG	TC	CT	GA
DZ0462	male	64	AG	TC	CT	GA
DZ0463	female	50	AG	TC	CT	GA
DZ0464	male	69	AG	TC	CT	A
DZ0465	female	40	G	TC	CT	GA
DZ0466	male	61	AG	TC	CT	GA
DZ0467	female	44	AG	TC	CT	GA
DZ0468	male	42	AG	C	CT	A
DZ0469	female	56	G	C	C	G
DZ0470	male	38	AG	C	CT	GA
DZ0471	female	59	G	C	C	G
DZ0472	male	38	G	C	C	G
DZ0473	female	62	AG	TC	CT	GA
DZ0474	male	40	G	C	C	G
DZ0475	female	65	G	C	C	G
DZ0476	male	41	AG	TC	CT	GA
DZ0477	female	68	AG	TC	CT	GA
DZ0478	male	43	G	C	C	G
DZ0479	female	71	AG	TC	CT	GA
DZ0480	male	44	AG	T	T	A
DZ0481	female	74	G	TC	CT	GA
DZ0482	male	20	G	C	C	G
DZ0483	female	54	A	T	T	A
DZ0484	male	25	AG	TC	CT	GA
DZ0485	female	30	AG	TC	CT	GA
DZ0486	male	25	G	C	C	G
DZ0487	female	33	AG	TC	CT	GA
DZ0488	male	44	AG	TC	CT	GA
DZ0489	female	36	G	T	T	A
DZ0490	male	49	AG	NA	NA	GA
DZ0491	female	26	G	TC	CT	GA
DZ0492	male	43	G	C	C	G
DZ0493	female	30	G	C	C	G
DZ0494	male	48	G	C	CT	GA
DZ0495	female	42	G	C	C	GA
DZ0496	male	62	AG	TC	CT	GA
DZ0497	female	45	AG	C	C	GA
DZ0498	male	67	AG	TC	CT	GA
DZ0499	female	48	G	C	C	G
DZ0500	male	71	AG	C	C	G
DZ0501	female	51	A	TC	CT	GA
DZ0502	male	77	G	TC	C	G
DZ0503	female	54	G	C	C	G
DZ0504	male	64	G	C	C	G
DZ0505	female	57	G	TC	CT	GA
DZ0506	male	64	G	TC	CT	GA
DZ0507	female	60	AG	TC	CT	GA
DZ0508	male	40	G	C	C	G
DZ0509	female	40	G	C	C	G
DZ0510	male	44	G	C	C	G
DZ0511	female	44	G	TC	CT	A
DZ0512	male	46	G	C	C	G
DZ0513	female	47	AG	TC	C	GA
DZ0514	male	47	AG	C	CT	GA
DZ0515	female	50	AG	TC	CT	GA
DZ0516	male	24	AG	TC	CT	GA
DZ0517	female	40	G	TC	C	G
DZ0518	male	14	G	C	C	G
DZ0519	female	44	G	C	C	G
DZ0520	male	14	G	C	NA	GA
DZ0521	female	56	AG	C	C	GA
DZ0522	male	42	G	C	CT	GA
DZ0523	female	59	G	C	C	G
DZ0524	male	47	AG	C	CT	GA
DZ0525	female	62	G	C	C	G
DZ0526	male	52	AG	C	C	G
DZ0527	female	65	G	TC	CT	GA
DZ0528	male	57	AG	TC	CT	A
DZ0529	female	68	G	C	C	G
DZ0530	male	62	AG	TC	CT	GA
DZ0531	female	71	G	C	C	G
DZ0532	male	67	AG	TC	CT	GA
DZ0533	female	74	G	C	C	G
DZ0534	male	45	G	C	C	G
DZ0535	female	54	AG	TC	CT	GA
DZ0536	male	54	G	C	C	G
DZ0537	female	30	G	C	C	G
DZ0538	male	41	AG	T	CT	GA
DZ0539	female	33	AG	TC	CT	GA
DZ0540	male	42	G	C	C	G
DZ0541	female	36	G	C	C	G
DZ0542	male	44	AG	TC	CT	GA
DZ0543	female	26	G	TC	C	G
DZ0544	male	33	G	TC	C	G
DZ0545	female	30	G	C	C	G
DZ0546	male	35	G	C	C	GA
DZ0547	female	42	AG	T	T	A
DZ0548	male	45	G	TC	CT	GA
DZ0549	female	45	G	C	C	G
DZ0550	male	47	G	C	C	GA
DZ0551	female	48	AG	TC	CT	GA
DZ0552	male	49	G	C	C	G
DZ0553	female	51	G	TC	C	G
DZ0554	male	49	G	T	C	G
DZ0555	female	54	AG	T	CT	GA
DZ0556	male	68	G	C	C	G
DZ0557	female	57	G	C	C	G
DZ0558	male	73	G	C	C	G
DZ0559	female	60	AG	C	C	G
DZ0560	male	52	A	T	T	A
DZ0561	female	40	NA	NA	NA	A
DZ0562	male	60	NA	NA	NA	A
DZ0563	female	44	G	C	C	G
DZ0564	male	40	AG	TC	CT	GA
DZ0565	female	47	G	C	C	G
DZ0566	male	45	AG	C	C	A
DZ0567	female	50	G	C	C	G
DZ0568	male	49	G	T	CT	GA
DZ0569	female	40	G	C	C	G
DZ0570	male	43	AG	TC	CT	GA
DZ0571	female	44	AG	T	CT	GA
DZ0572	male	30	AG	TC	CT	GA
DZ0573	female	56	NA	NA	NA	NA
DZ0574	male	39	NA	NA	NA	NA
DZ0575	female	59	NA	NA	NA	NA
DZ0576	male	41	NA	NA	NA	NA
DZ0577	female	62	AG	TC	CT	GA
DZ0578	male	42	G	C	C	GA
DZ0579	female	65	G	C	C	G
DZ0580	female	67	AG	TC	CT	GA
DZ0581	male	45	G	C	C	G
DZ0582	female	70	AG	TC	CT	GA
DZ0583	male	46	G	C	C	G
DZ0584	female	73	G	C	C	G
DZ0585	male	48	G	C	C	G
DZ0586	female	50	G	C	C	G
DZ0587	male	27	G	TC	C	G
DZ0588	female	29	G	TC	CT	GA
DZ0589	male	28	G	C	C	G
DZ0590	female	32	AG	TC	CT	GA
DZ0591	male	47	G	C	C	G
DZ0592	female	35	G	C	C	G
DZ0593	male	52	AG	TC	CT	GA
DZ0594	female	38	AG	TC	CT	GA
DZ0595	male	44	G	C	C	G
DZ0596	female	29	AG	TC	CT	GA
DZ0597	male	50	G	C	C	G
DZ0598	female	32	G	C	C	G
DZ0599	male	64	G	C	C	G
DZ0600	female	44	G	TC	C	G
DZ0601	male	69	G	C	C	G
DZ0602	female	47	G	C	C	G
DZ0603	male	73	G	T	T	A
DZ0604	female	50	AG	C	C	G
DZ0605	male	79	G	C	CT	GA
DZ0606	female	53	G	C	C	G
DZ0607	male	66	AG	C	C	G
DZ0608	female	56	G	C	C	G
DZ0609	male	66	AG	TC	CT	GA
DZ0610	female	59	AG	TC	CT	GA
DZ0611	male	68	G	TC	C	G
DZ0612	female	36	G	C	C	G
DZ0613	male	21	G	C	C	G
DZ0614	female	43	G	C	C	G
DZ0615	male	23	G	C	C	G
DZ0616	female	46	AG	TC	CT	GA
DZ0617	male	24	AG	TC	CT	GA
DZ0618	female	49	A	T	T	A
DZ0619	male	26	G	C	C	G
DZ0620	female	52	AG	TC	CT	GA
DZ0621	male	15	G	C	CT	GA
DZ0622	female	43	A	TC	CT	GA
DZ0623	male	16	G	C	CT	GA
DZ0624	female	46	G	C	C	G
DZ0625	male	44	G	C	CT	GA
DZ0626	female	58	G	C	C	G
DZ0627	male	49	A	T	T	A
DZ0628	female	61	AG	TC	CT	GA
DZ0629	male	54	AG	TC	CT	GA
DZ0630	female	64	G	C	C	G
DZ0631	male	59	G	C	C	G
DZ0632	female	67	AG	TC	CT	GA
DZ0633	male	64	AG	TC	CT	GA
DZ0634	female	70	G	C	C	G
DZ0635	male	69	AG	TC	CT	GA
DZ0636	female	73	AG	T	T	A
DZ0637	male	74	AG	C	CT	GA
DZ0638	female	50	G	TC	CT	GA
DZ0639	male	57	AG	TC	CT	GA
DZ0640	female	29	G	C	C	G
DZ0641	male	44	AG	TC	CT	GA
DZ0642	female	32	AG	TC	CT	GA
DZ0643	male	44	G	C	C	G
DZ0644	female	35	G	C	C	G
DZ0645	male	46	G	C	C	G
DZ0646	female	38	G	C	C	G
DZ0647	female	27	G	C	C	G
DZ0648	male	36	G	C	C	G
DZ0649	female	31	G	C	C	G
DZ0650	male	38	G	C	C	G
DZ0651	female	43	G	C	C	GA
DZ0652	male	48	G	C	C	G
DZ0653	female	46	AG	TC	CT	GA
DZ0654	female	48	G	C	C	G
DZ0655	male	51	G	C	C	G
DZ0656	female	51	AG	TC	CT	GA
DZ0657	male	53	G	C	C	G
DZ0658	female	54	G	C	C	G
DZ0659	male	53	G	C	C	G
DZ0660	female	57	G	TC	CT	GA
DZ0661	male	72	AG	TC	CT	GA
DZ0662	female	60	G	C	C	G
DZ0663	male	52	G	T	T	A
DZ0664	female	38	G	C	C	G
DZ0665	male	34	A	TC	CT	GA
DZ0666	female	44	G	C	C	G
DZ0667	male	39	G	C	C	G
DZ0668	female	47	G	C	C	G
DZ0669	male	44	G	C	C	G
DZ0670	female	50	G	C	C	G
DZ0671	male	49	G	C	C	G
DZ0672	female	53	AG	TC	CT	A
DZ0673	male	40	G	TC	CT	GA
DZ0674	female	44	G	C	C	G
DZ0675	male	47	G	C	C	GA
DZ0676	female	47	G	C	C	G
DZ0677	male	43	G	C	C	G
DZ0678	female	59	AG	TC	CT	GA
DZ0679	male	43	G	T	T	A
DZ0680	female	62	G	C	C	G
DZ0681	male	45	G	C	C	GA
DZ0682	female	65	AG	TC	CT	GA
DZ0683	male	46	G	C	C	G
DZ0684	female	68	G	C	C	G
DZ0685	male	48	AG	TC	CT	GA
DZ0686	female	71	G	C	C	G
DZ0687	male	50	AG	TC	CT	GA
DZ0688	female	74	G	C	C	G
DZ0689	male	52	AG	TC	CT	GA
DZ0690	female	24	G	C	C	G
DZ0691	male	31	G	TC	C	G
DZ0692	female	30	G	C	C	G
DZ0693	male	31	G	C	C	G
DZ0694	female	33	G	C	C	G
DZ0695	male	50	G	C	C	G
DZ0696	female	36	AG	TC	CT	GA
DZ0697	male	55	G	C	C	G
DZ0698	female	39	G	TC	CT	GA
DZ0699	male	47	G	TC	CT	GA
DZ0700	female	30	AG	TC	CT	GA
DZ0701	male	53	AG	TC	CT	GA
DZ0702	female	33	G	C	C	G
DZ0703	male	67	AG	TC	CT	GA
DZ0704	female	45	AG	TC	CT	GA
DZ0705	male	72	G	C	C	G
DZ0706	female	48	AG	TC	CT	GA
DZ0707	male	76	G	TC	C	GA
DZ0708	female	51	AG	TC	CT	GA
DZ0709	male	82	G	C	C	G
DZ0710	female	54	G	C	C	G
DZ0711	female	56	G	TC	C	G
DZ0712	male	45	G	C	C	G
DZ0713	female	59	G	C	C	G
DZ0714	male	45	G	C	C	G
DZ0715	female	63	AG	C	C	G
DZ0716	male	21	G	C	C	G
DZ0717	female	43	AG	TC	CT	GA
DZ0718	male	25	G	C	C	G
DZ0719	female	46	A	T	T	A
DZ0720	female	48	AG	C	C	G
DZ0721	male	28	G	C	C	G
DZ0722	female	51	G	C	C	G
DZ0723	female	53	G	C	C	G
DZ0724	male	30	AG	TC	CT	GA
DZ0725	male	18	G	C	C	G
DZ0726	male	20	G	C	C	G
DZ0727	female	46	AG	TC	CT	GA
DZ0728	male	20	G	C	C	GA
DZ0729	male	47	G	T	T	A
DZ0730	female	59	AG	TC	CT	GA
DZ0731	male	52	G	C	C	G
DZ0732	female	62	AG	TC	CT	GA
DZ0733	male	57	G	C	C	G
DZ0734	male	62	G	C	C	G
DZ0735	female	66	G	TC	CT	GA
DZ0736	male	67	G	C	C	G
DZ0737	male	71	AG	TC	CT	GA
DZ0738	female	70	AG	TC	CT	GA
DZ0739	female	72	G	TC	C	G
DZ0740	male	76	G	C	C	G
DZ0741	male	81	G	TC	CT	GA
DZ0742	female	50	AG	TC	CT	GA
DZ0743	female	28	G	C	C	G
DZ0744	female	30	AG	TC	CT	GA
DZ0745	male	47	G	C	C	G
DZ0746	female	33	AG	TC	CT	GA
DZ0747	male	47	G	C	C	G
DZ0748	female	36	G	C	C	G
DZ0749	female	38	G	C	C	G
DZ0750	male	50	AG	C	C	G
DZ0751	female	28	G	C	C	G
DZ0752	male	39	G	C	C	G
DZ0753	female	32	NA	NA	NA	NA
DZ0754	male	41	NA	NA	NA	NA
DZ0755	female	44	AG	TC	CT	GA
DZ0756	male	51	G	C	C	G
DZ0757	female	47	G	C	C	G
DZ0758	female	49	G	C	C	GA
DZ0759	male	54	G	TC	C	G
DZ0760	female	52	G	TC	CT	GA
DZ0761	male	31	G	C	C	G
DZ0762	female	55	G	C	C	G
DZ0763	female	57	G	C	C	G
DZ0764	male	32	AG	TC	CT	GA
DZ0765	female	61	NA	NA	NA	NA
DZ0766	female	63	NA	NA	NA	NA
DZ0767	male	52	NA	NA	NA	NA
DZ0768	female	40	NA	NA	C	GA
DZ0769	male	34	G	C	C	G
DZ0770	female	46	G	TC	CT	GA
DZ0771	male	39	AG	TC	CT	GA
DZ0772	female	49	G	C	C	G
DZ0773	female	51	G	TC	CT	GA
DZ0774	male	45	AG	TC	CT	GA
DZ0775	female	54	G	TC	CT	GA
DZ0776	male	50	AG	TC	CT	GA
DZ0777	female	44	AG	C	CT	A
DZ0778	male	43	G	C	C	G
DZ0779	female	48	G	C	C	G
DZ0780	male	47	AG	TC	CT	GA
DZ0781	female	60	AG	TC	CT	GA
DZ0782	male	62	AG	TC	CT	GA
DZ0783	female	63	G	C	C	G
DZ0784	male	49	AG	TC	CT	GA
DZ0785	female	66	G	C	C	G
DZ0786	male	49	AG	TC	CT	GA
DZ0787	female	69	A	C	CT	GA
DZ0788	male	52	AG	T	CT	GA
DZ0789	female	45	G	C	C	G
DZ0790	male	53	AG	TC	CT	GA
DZ0791	female	48	G	TC	CT	A
DZ0792	male	55	AG	TC	CT	GA
DZ0793	female	51	G	C	C	G
DZ0794	male	30	G	C	C	G
DZ0795	female	31	AG	TC	CT	A
DZ0796	female	33	G	C	C	G
DZ0797	male	36	G	C	C	G
DZ0798	female	36	AG	TC	CT	GA
DZ0799	male	38	NA	TC	T	A
DZ0800	female	39	AG	T	T	A
DZ0801	male	38	G	C	C	GA
DZ0802	female	42	G	TC	CT	GA
DZ0803	male	44	G	TC	CT	GA
DZ0804	female	33	G	C	C	G
DZ0805	female	35	G	C	C	G
DZ0806	male	51	AG	TC	CT	GA
DZ0807	female	47	AG	TC	CT	A
DZ0808	male	65	G	TC	CT	GA
DZ0809	female	50	G	C	C	G
DZ0810	male	70	AG	TC	CT	GA
DZ0811	female	53	AG	C	C	G
DZ0812	male	75	G	C	C	G
DZ0813	female	57	G	C	C	G
DZ0814	male	55	A	TC	CT	GA
DZ0815	female	60	G	TC	CT	GA
DZ0816	male	59	G	TC	CT	GA
DZ0817	female	63	AG	TC	CT	GA
DZ0818	male	65	AG	C	C	G
DZ0819	female	66	G	C	C	G
DZ0820	male	26	AG	TC	CT	A
DZ0821	female	46	G	C	C	GA
DZ0822	female	48	A	T	T	A
DZ0823	male	30	AG	TC	CT	GA
DZ0824	female	51	AG	TC	CT	GA
DZ0825	female	53	AG	T	T	A
DZ0826	male	33	AG	TC	CT	GA
DZ0827	female	56	G	C	C	G
DZ0828	male	34	G	C	C	GA
DZ0829	female	46	A	T	T	A
DZ0830	male	24	AG	T	T	A
DZ0831	female	50	AG	TC	CT	GA
DZ0832	male	25	AG	TC	CT	GA
DZ0833	female	62	G	C	C	G
DZ0834	female	64	G	C	C	GA
DZ0835	male	37	A	T	T	A
DZ0836	female	40	G	C	C	G
DZ0837	female	42	G	TC	CT	GA
DZ0838	male	40	G	TC	CT	GA
DZ0839	female	45	G	C	C	G
DZ0840	female	47	AG	T	CT	GA
DZ0841	male	41	AG	TC	CT	GA
DZ0842	female	50	AG	TC	CT	GA
DZ0843	female	52	NA	NA	CT	NA
DZ0844	male	62	G	C	C	G
DZ0845	female	55	AG	NA	CT	NA
DZ0846	male	41	G	C	C	G
DZ0847	female	35	A	TC	CT	A
DZ0848	male	49	G	TC	CT	GA
DZ0849	female	38	AG	C	CT	A
DZ0850	male	54	G	C	C	G
DZ0851	female	41	AG	TC	CT	GA
DZ0852	male	59	AG	TC	CT	GA
DZ0853	female	44	G	TC	CT	GA
DZ0854	male	64	G	C	C	G
DZ0855	female	34	AG	C	C	G
DZ0856	female	37	AG	TC	CT	GA
DZ0857	male	57	AG	TC	CT	A
DZ0858	female	41	G	C	C	G
DZ0859	male	72	G	C	C	G
DZ0860	female	53	A	T	T	A
DZ0861	male	59	G	C	C	G
DZ0862	female	56	AG	T	T	A
DZ0863	male	59	G	C	C	G
DZ0864	female	59	G	C	C	G
DZ0865	female	61	AG	TC	CT	GA
DZ0866	male	62	AG	T	CT	GA
DZ0867	female	64	G	TC	C	G
DZ0868	female	66	G	C	C	G
DZ0869	male	64	AG	TC	CT	GA
DZ0870	female	69	G	C	C	G
DZ0871	female	71	G	C	C	G
DZ0872	male	16	AG	TC	CT	GA
DZ0873	female	51	AG	C	CT	GA
DZ0874	male	20	A	T	T	A
DZ0875	female	54	AG	TC	CT	GA
DZ0876	female	56	G	C	C	G
DZ0877	male	23	AG	C	C	G
DZ0878	female	59	G	C	C	G
DZ0879	male	25	G	C	C	G
DZ0880	female	35	AG	T	T	A
DZ0881	female	24	AG	C	C	G
DZ0882	male	14	G	C	C	G
DZ0883	female	28	AG	TC	C	G
DZ0884	male	33	G	C	C	G
DZ0885	female	40	G	C	C	G
DZ0886	male	47	G	C	C	G
DZ0887	female	43	G	TC	CT	GA
DZ0888	female	45	G	C	C	G
DZ0889	male	53	G	TC	CT	GA
DZ0890	female	48	AG	TC	CT	GA
DZ0891	male	58	G	C	C	G
DZ0892	female	51	AG	C	CT	GA
DZ0893	female	53	G	C	C	G
DZ0894	male	64	AG	TC	CT	GA
DZ0895	female	56	AG	TC	CT	GA
DZ0896	male	69	AG	TC	CT	GA
DZ0897	female	59	AG	C	C	G
DZ0898	female	35	A	T	T	A
DZ0899	male	51	G	TC	CT	GA
DZ0900	female	41	G	C	C	G
DZ0901	male	58	G	C	C	G
DZ0902	male	44	AG	TC	CT	GA
DZ0903	male	43	AG	TC	CT	GA
DZ0904	female	47	A	T	T	A
DZ0905	female	49	G	TC	C	GA
DZ0906	male	46	G	TC	CT	GA
DZ0907	female	39	AG	TC	CT	GA
DZ0908	male	35	G	C	C	GA
DZ0909	female	43	AG	C	C	G
DZ0910	male	37	A	TC	CT	GA
DZ0911	female	55	AG	TC	CT	GA
DZ0912	male	47	AG	C	C	G
DZ0913	female	58	AG	TC	CT	GA
DZ0914	female	60	G	C	C	G
DZ0915	female	62	A	T	T	A
DZ0916	female	64	AG	T	CT	GA
DZ0917	male	52	AG	C	C	G
DZ0918	female	67	G	C	CT	GA
DZ0919	male	54	AG	C	C	G
DZ0920	male	53	G	TC	C	G
DZ0921	male	71	G	TC	CT	GA
DZ0922	female	72	AG	TC	CT	GA
DZ0923	male	76	G	C	C	G
DZ0924	female	49	AG	TC	CT	GA
DZ0925	female	54	AG	C	C	G
DZ0926	female	29	G	C	C	G
DZ0927	female	31	G	C	C	G
DZ0928	male	36	AG	TC	CT	GA
DZ0929	female	34	G	TC	CT	GA
DZ0930	female	36	G	C	C	G
DZ0931	female	38	A	T	T	A
DZ0932	male	43	G	C	C	G
DZ0933	female	28	G	C	C	G
DZ0934	male	36	AG	TC	CT	GA
DZ0935	female	32	AG	TC	CT	GA
DZ0936	male	41	G	C	C	G
DZ0937	male	53	AG	C	C	G
DZ0938	female	45	AG	C	C	G
DZ0939	female	47	G	C	C	G
DZ0940	male	60	AG	TC	CT	GA
DZ0941	male	46	G	C	C	G
DZ0942	female	51	G	C	C	G
DZ0943	male	46	AG	TC	CT	GA
DZ0944	female	54	G	C	C	G
DZ0945	male	48	G	TC	CT	GA
DZ0946	female	57	G	TC	CT	GA
DZ0947	male	49	A	T	T	A
DZ0948	male	50	G	C	C	G
DZ0949	female	61	AG	TC	CT	GA
DZ0950	female	38	A	T	T	A
DZ0951	male	29	G	C	C	G
DZ0952	female	44	G	TC	CT	GA
DZ0953	female	46	G	C	C	G
DZ0954	female	48	G	T	T	A
DZ0955	female	50	G	C	C	G
DZ0956	female	52	AG	C	C	GA
DZ0957	male	36	A	NA	NA	NA
DZ0958	male	37	G	NA	NA	A
DZ0959	male	23	NA	NA	NA	A
DZ0960	male	42	NA	C	NA	A
DZ0961	male	46	G	TC	CT	GA
DZ0962	female	47	G	C	C	G
DZ0963	female	58	G	C	C	G
DZ0964	female	60	AG	TC	CT	GA
DZ0965	female	62	AG	T	T	A
DZ0966	male	63	G	C	C	GA
DZ0967	female	65	AG	C	C	G
DZ0968	female	67	AG	C	C	G
DZ0969	male	69	AG	TC	CT	GA
DZ0970	female	70	AG	TC	CT	GA
DZ0971	female	45	G	C	C	G
DZ0972	male	75	G	C	C	G
DZ0973	male	79	G	C	C	GA
DZ0974	male	82	G	C	C	G
DZ0975	female	50	G	C	C	G
DZ0976	male	62	G	C	C	G
DZ0977	female	30	G	TC	C	G
DZ0978	male	52	G	C	C	G
DZ0979	female	33	AG	C	C	G
DZ0980	male	27	G	C	C	GA
DZ0981	female	36	G	C	C	G
DZ0982	male	29	A	TC	CT	GA
DZ0983	female	39	AG	TC	CT	GA
DZ0984	male	30	G	C	C	G
DZ0985	female	29	G	C	C	G
DZ0986	female	32	G	C	CT	GA
DZ0987	female	34	AG	TC	CT	GA
DZ0988	female	36	G	C	C	GA
DZ0989	male	32	G	C	C	G
DZ0990	female	48	G	TC	CT	GA
DZ0991	male	33	AG	T	CT	GA
DZ0992	male	34	AG	TC	CT	GA
DZ0993	female	52	AG	TC	CT	GA
DZ0994	male	36	G	C	C	G
DZ0995	male	35	G	C	C	G
DZ0996	female	56	G	C	C	G
DZ0997	male	54	G	C	C	G
DZ0998	male	58	A	T	T	A
DZ0999	male	62	G	C	C	G
DZ1000	female	62	AG	T	T	A
DZ1001	male	67	AG	T	T	A
DZ1002	male	46	AG	TC	CT	GA
DZ1003	female	43	AG	TC	CT	A
DZ1004	male	54	G	C	C	GA
DZ1005	male	57	G	C	C	G
DZ1006	male	62	A	TC	CT	GA
DZ1007	male	48	A	TC	CT	GA
DZ1008	male	47	G	C	C	G
DZ1009	female	50	AG	TC	CT	GA
DZ1010	female	52	G	C	C	G
DZ1011	female	41	AG	TC	CT	GA
DZ1012	male	39	AG	TC	CT	GA
DZ1013	male	39	AG	TC	CT	GA
DZ1014	male	40	AG	TC	CT	GA
DZ1015	female	56	AG	C	C	G
DZ1016	female	58	A	T	T	A
DZ1017	female	60	G	C	C	G
DZ1018	male	52	AG	TC	CT	GA
DZ1019	male	53	AG	T	T	A
DZ1020	female	64	AG	TC	CT	GA
DZ1021	female	66	G	C	C	G
DZ1022	female	68	G	C	C	G
DZ1023	male	57	G	TC	CT	GA
DZ1024	male	31	G	C	C	G
DZ1025	female	72	G	C	C	G
DZ1026	female	74	G	C	C	G
DZ1027	female	49	AG	TC	CT	GA
DZ1028	female	25	AG	TC	CT	GA
DZ1029	male	30	AG	TC	CT	GA
DZ1030	female	31	G	C	C	GA
DZ1031	female	33	G	TC	CT	GA
DZ1032	female	35	AG	TC	CT	NA
DZ1033	male	37	AG	TC	CT	GA
DZ1034	female	38	G	TC	CT	GA
DZ1035	male	42	AG	TC	CT	GA
DZ1036	female	41	G	C	C	GA
DZ1037	male	34	AG	C	C	G
DZ1038	female	32	G	TC	CT	A
DZ1039	female	34	G	C	C	G
DZ1040	male	41	AG	TC	CT	GA
DZ1041	female	46	AG	TC	CT	GA
DZ1042	female	48	G	C	C	G
DZ1043	female	50	G	T	CT	GA
DZ1044	male	57	G	C	C	GA
DZ1045	female	53	G	C	C	GA
DZ1046	female	56	AG	TC	CT	GA
DZ1047	male	62	G	TC	CT	GA
DZ1048	female	59	G	C	C	GA
DZ1049	male	68	G	TC	CT	GA
DZ1050	female	62	G	C	C	G
DZ1051	male	55	G	C	C	G
DZ1052	male	54	AG	TC	CT	GA
DZ1053	female	66	G	C	C	G
DZ1054	female	42	G	C	C	GA
DZ1055	female	47	G	C	C	G
DZ1056	male	35	AG	TC	CT	GA
DZ1057	male	36	A	TC	CT	GA
DZ1058	male	37	A	T	T	A
DZ1059	male	37	G	TC	CT	GA
DZ1060	female	53	G	C	C	G
DZ1061	male	39	G	C	C	G
DZ1062	male	40	G	C	C	G
DZ1063	female	44	G	C	C	G
DZ1064	male	28	A	C	C	G
DZ1065	female	48	G	C	C	G
DZ1066	female	50	AG	TC	CT	GA
DZ1067	male	57	AG	TC	CT	GA
DZ1068	female	62	A	TC	CT	GA
DZ1069	female	64	G	TC	CT	A
DZ1070	male	63	AG	TC	CT	GA
DZ1071	male	67	G	C	C	G
DZ1072	female	68	G	C	C	G
DZ1073	male	72	G	C	C	G
DZ1074	female	44	AG	T	CT	GA
DZ1075	female	46	G	C	C	G
DZ1076	male	78	AG	C	C	G
DZ1077	female	49	G	C	C	G
DZ1078	female	51	G	C	C	G
DZ1079	male	84	A	T	T	A
DZ1080	female	28	AG	TC	CT	A
DZ1081	female	33	G	C	C	G
DZ1082	male	41	AG	T	T	A
DZ1083	female	36	G	TC	C	G
DZ1084	female	38	G	C	C	GA
DZ1085	male	48	G	C	C	G
DZ1086	female	41	G	TC	CT	GA
DZ1087	female	43	G	TC	CT	GA
DZ1088	female	45	AG	TC	CT	A
DZ1089	male	24	G	TC	C	G
DZ1090	female	36	G	C	C	G
DZ1091	female	38	G	TC	C	G
DZ1092	male	26	G	C	C	G
DZ1093	female	51	AG	TC	CT	GA
DZ1094	male	37	AG	TC	CT	GA
DZ1095	female	54	AG	TC	CT	GA
DZ1096	male	38	G	C	C	G
DZ1097	female	57	G	C	C	G
DZ1098	female	59	AG	TC	CT	A
DZ1099	female	61	AG	C	C	G
DZ1100	male	42	G	C	C	G
DZ1101	female	64	G	C	C	G
DZ1102	female	66	AG	TC	CT	A
DZ1103	male	44	AG	TC	CT	GA
DZ1104	female	69	AG	C	C	G
DZ1105	male	46	G	C	C	G
DZ1106	female	46	G	TC	CT	A
DZ1107	female	51	G	C	C	G
DZ1108	male	26	G	TC	C	G
DZ1109	female	54	G	C	C	G
DZ1110	male	26	G	TC	CT	GA
DZ1111	female	57	AG	TC	CT	GA
DZ1112	male	45	AG	TC	CT	GA
DZ1113	male	50	G	C	C	G
DZ1114	female	61	AG	TC	CT	GA
DZ1115	male	42	AG	TC	C	G
DZ1116	female	25	AG	TC	CT	GA
DZ1117	male	48	G	C	C	G
DZ1118	female	28	AG	C	C	G
DZ1119	female	39	G	TC	C	G
DZ1120	female	41	A	T	T	A
DZ1121	male	64	G	TC	C	G
DZ1122	female	44	AG	TC	CT	GA
DZ1123	female	46	AG	TC	CT	GA
DZ1124	male	70	G	TC	C	G
DZ1125	female	49	AG	C	CT	A
DZ1126	female	51	AG	TC	CT	GA
DZ1127	male	75	G	C	C	G
DZ1128	male	80	G	C	C	G
DZ1129	female	55	G	C	C	G
DZ1130	female	57	G	C	C	G
DZ1131	male	68	AG	TC	CT	GA
DZ1132	female	34	AG	TC	CT	GA
DZ1133	female	39	G	TC	CT	GA
DZ1134	male	46	G	C	C	G
DZ1135	female	42	AG	TC	CT	GA
DZ1136	male	48	AG	C	C	G
DZ1137	male	48	G	TC	CT	GA
DZ1138	male	49	G	TC	CT	GA
DZ1139	female	48	G	C	C	G
DZ1140	female	50	AG	C	C	G
DZ1141	male	13	G	TC	C	G
DZ1142	female	41	G	TC	C	G
DZ1143	male	16	AG	TC	CT	GA
DZ1144	female	44	G	C	C	G
DZ1145	male	27	AG	TC	CT	GA
DZ1146	female	56	G	C	CT	GA
DZ1147	female	58	G	C	C	G
DZ1148	male	28	G	C	C	G
DZ1149	female	61	NA	NA	T	A
DZ1150	male	47	NA	NA	NA	A
DZ1151	female	64	NA	C	NA	GA
DZ1152	female	66	A	T	NA	A
DZ1153	male	53	AG	TC	CT	GA
DZ1154	female	69	G	TC	CT	GA
DZ1155	female	71	G	C	C	G
DZ1156	female	73	G	NA	CT	GA
DZ1157	male	60	G	C	NA	A
DZ1158	female	50	AG	TC	CT	GA
DZ1159	male	42	AG	TC	CT	GA
DZ1160	male	46	AG	NA	CT	GA
DZ1161	female	30	NA	NA	NA	NA
DZ1162	female	32	G	C	C	G
DZ1163	male	52	G	C	C	NA
DZ1164	male	55	G	C	C	G
DZ1165	female	36	G	C	C	G
DZ1166	female	38	G	C	C	G
DZ1167	female	27	G	C	C	G
DZ1168	male	51	AG	TC	CT	GA
DZ1169	female	31	AG	TC	CT	GA
DZ1170	male	39	AG	TC	CT	GA
DZ1171	female	43	G	C	C	G
DZ1172	male	48	G	C	C	G
DZ1173	female	46	G	C	C	G
DZ1174	male	50	G	C	C	G
DZ1175	male	50	G	C	C	G
DZ1176	female	50	G	TC	CT	GA
DZ1177	female	52	G	C	C	G
DZ1178	male	53	AG	T	T	A
DZ1179	female	55	AG	TC	CT	GA
DZ1180	female	57	G	C	C	G
DZ1181	male	55	AG	TC	CT	GA
DZ1182	female	60	A	T	T	A
DZ1183	male	57	NA	NA	NA	NA
DZ1184	male	32	AG	TC	CT	GA
DZ1185	female	42	G	TC	CT	GA
DZ1186	male	35	AG	TC	CT	GA
DZ1187	female	45	G	C	C	G
DZ1188	female	47	AG	TC	CT	GA
DZ1189	male	55	G	C	C	G
DZ1190	female	50	G	C	C	G
DZ1191	female	52	A	T	T	A
DZ1192	male	61	AG	TC	CT	GA
DZ1193	female	42	G	C	C	G
DZ1194	male	54	AG	C	C	G
DZ1195	female	46	AG	TC	CT	GA
DZ1196	male	34	AG	TC	CT	GA
DZ1197	female	58	AG	TC	CT	GA
DZ1198	male	48	G	C	C	G
DZ1199	female	61	G	C	C	G
DZ1200	male	53	AG	TC	CT	GA
DZ1201	female	64	G	C	C	G
DZ1202	male	57	G	C	C	G
DZ1203	male	62	AG	TC	CT	GA
DZ1204	male	48	AG	TC	CT	GA
DZ1205	female	69	AG	TC	CT	GA
DZ1206	male	48	G	C	C	G
DZ1207	female	72	NA	NA	NA	NA
DZ1208	male	50	AG	T	T	A
DZ1209	male	50	G	C	C	G
DZ1210	female	50	G	TC	CT	GA
DZ1211	male	29	G	C	C	G
DZ1212	female	29	A	T	T	A
DZ1213	male	30	G	C	C	G
DZ1214	male	31	G	C	C	G
DZ1215	female	33	G	C	C	G
DZ1216	female	35	G	TC	C	G
DZ1217	male	35	AG	TC	CT	GA
DZ1218	female	38	G	C	C	G
DZ1219	male	22	G	TC	CT	GA
DZ1220	female	29	G	C	C	G
DZ1221	male	42	G	C	C	G
DZ1222	female	32	AG	TC	CT	GA
DZ1223	male	56	G	C	C	G
DZ1224	female	44	G	TC	CT	GA
DZ1225	male	61	G	C	C	G
DZ1226	female	47	G	C	C	G
DZ1227	male	66	G	C	C	G
DZ1228	female	50	G	TC	C	G
DZ1229	male	71	G	C	C	G
DZ1230	female	53	G	C	C	G
DZ1231	female	55	G	C	C	G
DZ1232	male	77	AG	T	T	A
DZ1233	female	58	G	C	C	G
DZ1234	female	60	G	C	C	G
DZ1235	male	82	AG	TC	CT	GA
DZ1236	female	38	G	C	C	G
DZ1237	male	65	AG	TC	CT	GA
DZ1238	female	44	AG	TC	CT	GA
DZ1239	male	52	G	C	C	G
DZ1240	female	47	G	C	C	G
DZ1241	male	52	AG	TC	CT	GA
DZ1242	female	50	G	C	C	G
DZ1243	male	29	AG	TC	CT	GA
DZ1244	female	53	AG	TC	CT	GA
DZ1245	male	17	G	C	C	G
DZ1246	female	44	G	C	C	G
DZ1247	male	20	AG	TC	CT	GA
DZ1248	female	47	AG	T	T	A
DZ1249	female	58	G	C	C	G
DZ1250	male	31	G	C	C	G
DZ1251	female	61	G	C	C	G
DZ1252	female	63	AG	TC	CT	GA
DZ1253	male	34	G	C	C	G
DZ1254	female	66	G	C	C	G
DZ1255	male	36	G	C	C	G
DZ1256	male	35	G	C	C	GA
DZ1257	female	70	G	TC	CT	GA
DZ1258	male	54	AG	C	C	G
DZ1259	female	73	A	TC	CT	GA
DZ1260	male	59	AG	TC	CT	GA
DZ1261	female	49	AG	C	C	G
DZ1262	female	25	G	C	C	G
DZ1263	male	42	G	C	C	G
DZ1264	female	31	G	C	C	G
DZ1265	male	47	G	C	C	G
DZ1266	female	34	G	C	C	G
DZ1267	male	52	G	C	CT	GA
DZ1268	male	57	AG	TC	CT	GA
DZ1269	female	38	G	C	C	G
DZ1270	female	40	G	C	C	G
DZ1271	male	49	G	C	C	G
DZ1272	female	31	G	C	C	G
DZ1273	male	56	AG	TC	CT	GA
DZ1274	female	34	G	C	C	G
DZ1275	male	52	AG	TC	CT	GA
DZ1276	female	46	G	C	C	G
DZ1277	male	52	AG	TC	CT	GA
DZ1278	female	49	AG	TC	CT	GA
DZ1279	female	51	G	C	C	G
DZ1280	male	55	AG	TC	CT	GA
DZ1281	female	54	G	TC	C	G
DZ1282	male	56	G	C	C	G
DZ1283	female	57	AG	TC	CT	GA
DZ1284	male	58	A	TC	T	A
DZ1285	female	61	G	TC	CT	GA
DZ1286	male	59	G	C	C	G
DZ1287	male	60	G	TC	CT	GA
DZ1288	male	35	AG	TC	CT	GA
DZ1289	female	43	G	C	C	G
DZ1290	male	38	G	TC	CT	GA
DZ1291	male	31	G	C	C	G
DZ1292	female	47	AG	TC	CT	GA
DZ1293	male	36	AG	TC	CT	GA
DZ1294	female	50	G	TC	CT	GA
DZ1295	male	41	G	TC	CT	GA
DZ1296	female	53	G	TC	CT	GA
DZ1297	male	33	G	C	C	G
DZ1298	female	44	G	TC	CT	GA
DZ1299	male	39	G	C	C	G
DZ1300	male	43	G	C	C	G
DZ1301	female	57	AG	TC	CT	GA
DZ1302	male	56	AG	TC	CT	GA
DZ1303	female	60	NA	NA	NA	NA
DZ1304	male	62	G	C	C	G
DZ1305	female	63	AG	TC	CT	GA
DZ1306	male	49	G	C	C	GA
DZ1307	female	66	G	C	C	G
DZ1308	male	49	AG	TC	CT	GA
DZ1309	male	50	A	T	T	A
DZ1310	female	70	AG	C	C	G
DZ1311	male	51	G	C	C	G
DZ1312	female	73	AG	TC	CT	GA
DZ1313	male	54	A	TC	CT	GA
DZ1314	female	50	G	C	C	G
DZ1315	male	32	AG	TC	CT	GA
DZ1316	female	29	G	TC	CT	GA
DZ1317	male	34	G	TC	CT	GA
DZ1318	female	32	AG	TC	CT	GA
DZ1319	female	34	G	TC	CT	GA
DZ1320	male	37	G	TC	CT	GA
DZ1321	female	37	G	C	C	G
DZ1322	male	37	G	TC	CT	GA
DZ1323	male	42	A	T	T	A
DZ1324	female	29	G	C	C	G
DZ1325	female	31	AG	TC	CT	GA
DZ1326	male	49	G	C	C	G
DZ1327	female	43	AG	T	T	A
DZ1328	male	63	G	TC	CT	GA
DZ1329	female	46	G	TC	CT	GA
DZ1330	male	68	G	TC	CT	GA
DZ1331	male	72	G	C	C	G
DZ1332	male	76	G	C	C	G
DZ1333	female	51	G	C	C	G
DZ1334	male	80	G	C	C	G
DZ1335	male	60	AG	C	CT	GA
DZ1336	female	55	G	TC	CT	GA
DZ1337	male	47	G	C	C	G
DZ1338	female	58	A	T	T	A
DZ1339	male	47	AG	C	C	G
DZ1340	male	22	G	C	C	G
DZ1341	female	39	NA	NA	T	A
DZ1342	male	26	NA	C	NA	GA
DZ1343	male	27	AG	TC	CT	GA
DZ1344	male	27	NA	NA	NA	NA
DZ1345	female	44	AG	TC	CT	GA
DZ1346	female	47	AG	TC	CT	GA
DZ1347	female	49	A	TC	T	A
DZ1348	female	51	G	C	C	G
DZ1349	male	19	G	TC	CT	GA
DZ1350	male	21	G	C	C	G
DZ1351	female	43	G	TC	CT	GA
DZ1352	male	21	G	C	C	G
DZ1353	male	48	G	C	C	G
DZ1354	female	56	G	C	C	G
DZ1355	female	58	G	C	C	G
DZ1356	male	54	G	C	C	G
DZ1357	female	61	G	C	C	G
DZ1358	female	63	AG	C	C	G
DZ1359	female	65	G	C	C	G
DZ1360	male	62	G	C	C	G
DZ1361	female	68	G	C	C	G
DZ1362	male	67	AG	TC	CT	GA
DZ1363	male	71	G	C	C	G
DZ1364	female	72	AG	TC	CT	GA
DZ1365	female	74	G	C	C	G
DZ1366	male	51	G	TC	CT	GA
DZ1367	female	54	G	C	C	G
DZ1368	female	29	G	C	C	G
DZ1369	male	59	AG	TC	CT	GA
DZ1370	female	32	G	NA	NA	NA
DZ1371	female	34	G	C	C	G
DZ1372	male	66	G	C	C	G
DZ1373	female	37	AG	C	CT	GA
DZ1374	female	39	AG	C	C	G
DZ1375	male	41	NA	NA	NA	NA
DZ1376	female	30	G	C	C	G
DZ1377	male	42	G	C	C	G
DZ1378	female	33	G	C	C	G
DZ1379	male	53	G	C	C	G
DZ1380	female	45	G	C	C	G
DZ1381	male	54	G	C	C	G
DZ1382	female	48	G	C	C	G
DZ1383	female	50	AG	C	CT	GA
DZ1384	male	57	AG	TC	CT	GA
DZ1385	female	53	G	TC	CT	GA
DZ1386	female	55	AG	T	T	A
DZ1387	male	59	G	C	C	G
DZ1388	female	58	AG	TC	CT	GA
DZ1389	female	61	G	C	C	G
DZ1390	male	37	G	C	C	G
DZ1391	female	64	G	TC	C	G
DZ1392	female	40	AG	TC	CT	GA
DZ1393	male	17	G	C	C	G
DZ1394	female	46	G	C	C	G
DZ1395	female	48	G	C	C	G
DZ1396	male	18	G	C	C	G
DZ1397	female	51	G	C	C	G
DZ1398	female	53	G	C	C	G
DZ1399	male	38	G	C	C	G
DZ1400	male	42	G	C	C	G
DZ1401	male	33	G	C	C	G
DZ1402	female	46	G	C	C	G
DZ1403	male	39	G	C	C	G
DZ1404	female	49	AG	TC	CT	GA
DZ1405	male	53	G	C	C	G
DZ1406	female	61	AG	TC	CT	GA
DZ1407	male	58	G	C	C	G
DZ1408	male	61	G	C	C	G
DZ1409	male	66	A	T	T	A
DZ1410	female	66	G	C	C	G
DZ1411	male	53	AG	TC	CT	GA
DZ1412	male	53	G	C	C	G
DZ1413	female	70	G	C	C	G
DZ1414	female	72	G	C	C	G
DZ1415	female	47	G	C	C	G
DZ1416	female	49	G	C	C	G
DZ1417	male	58	AG	T	T	A
DZ1418	female	26	AG	TC	CT	GA
DZ1419	male	36	AG	TC	CT	GA
DZ1420	female	32	G	TC	CT	GA
DZ1421	male	38	G	C	C	G
DZ1422	female	35	G	C	C	G
DZ1423	male	39	G	C	C	G
DZ1424	male	40	AG	TC	CT	GA
DZ1425	male	41	G	C	C	G
DZ1426	male	40	G	C	C	G
DZ1427	female	28	AG	T	T	A
DZ1428	male	47	G	TC	CT	GA
DZ1429	male	51	G	C	C	G
DZ1430	female	33	AG	TC	CT	GA
DZ1431	male	65	G	C	C	G
DZ1432	male	69	NA	NA	NA	NA
DZ1433	female	46	G	C	C	G
DZ1434	male	49	G	C	C	G
DZ1435	male	53	G	TC	CT	GA
DZ1436	female	50	G	C	C	G
DZ1437	female	52	G	C	C	G
DZ1438	male	58	G	C	C	G
DZ1439	female	55	G	C	C	G
DZ1440	female	57	G	C	C	G
DZ1441	male	65	G	C	C	G
DZ1442	female	60	G	C	C	G
DZ1443	male	52	G	C	C	G
DZ1444	female	38	G	C	C	G
DZ1445	male	29	G	C	C	G
DZ1446	female	44	AG	TC	CT	GA
DZ1447	female	46	G	C	C	G
DZ1448	male	32	AG	TC	CT	GA
DZ1449	female	49	AG	TC	CT	GA
DZ1450	male	33	G	C	C	G
DZ1451	female	52	G	C	C	G
DZ1452	male	35	AG	TC	CT	GA
DZ1453	female	42	G	C	C	G
DZ1454	male	24	G	TC	CT	GA
DZ1455	female	46	G	C	C	G
DZ1456	male	26	AG	TC	CT	GA
DZ1457	female	58	G	TC	CT	GA
DZ1458	male	37	G	C	C	G
DZ1459	female	61	AG	TC	CT	GA
DZ1460	female	63	G	C	C	G
DZ1461	male	39	AG	TC	CT	GA
DZ1462	female	66	G	C	C	G
DZ1463	male	58	G	C	C	G
DZ1464	female	69	G	C	C	G
DZ1465	female	71	AG	TC	CT	GA
DZ1466	male	64	G	C	C	G
DZ1467	female	47	G	C	C	G
DZ1468	male	69	G	TC	CT	GA
DZ1469	female	50	AG	TC	CT	GA
DZ1470	female	26	AG	TC	CT	GA
DZ1471	male	52	NA	NA	NA	NA
DZ1472	female	32	AG	TC	CT	GA
DZ1473	male	57	G	C	C	G
DZ1474	female	35	G	C	C	G
DZ1475	male	62	G	C	C	G
DZ1476	female	38	G	C	C	G
DZ1477	male	66	G	C	C	G
DZ1478	female	41	G	C	C	G
DZ1479	male	59	G	C	C	G
DZ1480	female	32	G	C	C	G
DZ1481	male	47	AG	TC	CT	GA
DZ1482	female	35	G	C	C	G
DZ1483	male	56	G	C	C	G
DZ1484	female	47	G	C	C	G
DZ1485	male	58	AG	TC	CT	GA
DZ1486	female	50	G	C	C	G
DZ1487	female	52	AG	TC	CT	GA
DZ1488	male	35	AG	TC	CT	GA
DZ1489	female	55	AG	TC	CT	GA
DZ1490	male	37	AG	TC	CT	GA
DZ1491	female	59	AG	TC	CT	GA
DZ1492	male	38	AG	TC	CT	GA
DZ1493	female	62	G	C	C	G
DZ1494	female	64	G	TC	CT	GA
DZ1495	male	41	AG	T	CT	GA
DZ1496	female	41	AG	TC	CT	GA
DZ1497	male	20	G	TC	CT	GA
DZ1498	female	47	AG	TC	CT	GA
DZ1499	male	20	G	C	C	G
DZ1500	female	50	G	C	C	G
DZ1501	male	39	G	C	C	G
DZ1502	female	53	AG	TC	CT	GA
DZ1503	male	44	G	C	C	G
DZ1504	female	56	G	C	C	G
DZ1505	male	36	AG	TC	CT	GA
DZ1506	female	47	G	C	C	G
DZ1507	male	42	G	C	C	G
DZ1508	female	50	G	C	C	G
DZ1509	female	61	AG	TC	CT	GA
DZ1510	male	57	G	C	C	G
DZ1511	female	64	G	C	C	NA
DZ1512	male	62	AG	TC	CT	GA
DZ1513	female	67	G	C	C	G
DZ1514	male	67	G	TC	CT	GA
DZ1515	female	43	G	C	C	G
DZ1516	male	73	A	T	T	A
DZ1517	female	46	G	C	C	G
DZ1518	male	60	AG	C	C	G
DZ1519	female	49	AG	TC	CT	GA
DZ1520	male	60	G	C	C	G
DZ1521	female	52	G	TC	CT	GA
DZ1522	male	36	G	TC	CT	GA
DZ1523	female	32	G	C	C	G
DZ1524	male	40	AG	TC	CT	GA
DZ1525	female	35	G	C	C	G
DZ1526	male	42	G	C	C	G
DZ1527	female	38	G	C	C	G
DZ1528	female	40	AG	TC	CT	GA
DZ1529	male	44	NA	C	NA	A
DZ1530	female	43	G	C	C	G
