# Supplementary material for: Shared susceptibility loci at 2q33 region for lung and esophageal cancers in high-incidence areas of esophageal cancer in northern China
Source: PLoS One. 2017 May 18;12(5):e0177504. doi: 10.1371/journal.pone.0177504 (PMC5436667; doi:10.1371/journal.pone.0177504)
Supplement: S1 File — (ZIP) [file pone.0177504.s001.zip › supporting information/genotypes of 4 significant SNPs in lung cancer patients 170314.xlsx]

## Sheet: genotypes
Sample Id	sex	age	rs2244438	rs3769823	rs10931936	rs13016963
LC0001	female	55	AG	TC	CT	GA
LC0002	male	56	AG	TC	CT	GA
LC0003	male	45	G	TC	CT	GA
LC0004	female	64	G	C	C	G
LC0005	female	69	G	C	C	G
LC0006	male	64	G	C	C	G
LC0007	male	70	G	C	C	G
LC0008	male	60	G	C	C	G
LC0009	female	49	G	C	C	G
LC0010	male	68	G	TC	CT	GA
LC0011	male	60	G	C	C	G
LC0012	male	51	G	C	C	G
LC0013	male	51	AG	TC	CT	GA
LC0014	male	61	G	C	C	G
LC0015	male	42	A	T	T	A
LC0016	male	73	G	C	C	G
LC0017	male	76	G	C	C	G
LC0018	male	66	AG	TC	CT	GA
LC0019	male	62	G	C	C	G
LC0020	female	32	AG	C	CT	GA
LC0021	male	36	A	T	T	A
LC0022	female	68	AG	TC	CT	GA
LC0023	male	67	AG	TC	CT	GA
LC0024	male	47	G	C	C	G
LC0025	male	57	G	C	C	G
LC0026	male	70	G	C	C	G
LC0027	male	39	AG	TC	CT	GA
LC0028	male	55	G	TC	CT	GA
LC0029	female	40	G	C	C	G
LC0030	male	53	AG	TC	CT	GA
LC0031	female	60	AG	TC	CT	A
LC0032	male	52	G	C	C	G
LC0033	male	65	AG	TC	CT	GA
LC0034	male	35	G	C	C	G
LC0035	male	81	G	C	C	G
LC0036	male	52	NA	NA	NA	NA
LC0037	male	51	AG	TC	CT	GA
LC0038	male	76	A	T	T	A
LC0039	male	48	G	C	C	G
LC0040	male	78	NA	NA	NA	NA
LC0041	male	73	AG	T	T	A
LC0042	female	45	AG	T	T	A
LC0043	male	46	AG	TC	CT	GA
LC0044	male	74	AG	TC	CT	GA
LC0045	male	68	G	C	C	G
LC0046	female	62	NA	NA	NA	NA
LC0047	male	65	G	C	C	G
LC0048	female	43	AG	TC	CT	GA
LC0049	female	57	G	C	C	G
LC0050	male	61	G	C	C	G
LC0051	male	62	G	C	C	G
LC0052	male	69	NA	NA	NA	NA
LC0053	female	62	G	C	C	G
LC0054	male	75	AG	C	CT	GA
LC0055	male	49	G	C	C	G
LC0056	male	59	NA	NA	NA	NA
LC0057	male	58	G	C	C	G
LC0058	male	69	AG	TC	CT	GA
LC0059	male	62	A	T	T	A
LC0060	male	71	AG	TC	CT	GA
LC0061	male	61	NA	NA	NA	NA
LC0062	male	70	G	C	C	G
LC0063	female	49	NA	NA	NA	NA
LC0064	male	71	NA	NA	NA	NA
LC0065	male	57	NA	NA	NA	NA
LC0066	male	62	AG	T	T	A
LC0067	male	74	G	C	C	G
LC0068	male	42	NA	NA	NA	NA
LC0069	male	51	A	T	T	A
LC0070	female	69	G	C	C	G
LC0071	male	59	G	C	CT	GA
LC0072	male	70	G	TC	CT	GA
LC0073	male	45	AG	TC	CT	GA
LC0074	male	68	G	C	C	G
LC0075	male	74	G	C	C	G
LC0076	male	61	G	C	C	G
LC0077	male	64	AG	TC	CT	GA
LC0078	male	63	G	C	C	G
LC0079	female	34	G	C	C	G
LC0080	male	71	AG	TC	CT	GA
LC0081	male	61	AG	TC	CT	GA
LC0082	male	73	AG	TC	CT	GA
LC0083	male	50	NA	NA	NA	NA
LC0084	male	47	AG	T	T	A
LC0085	female	73	G	C	C	G
LC0086	male	66	G	C	C	G
LC0087	male	54	G	C	C	G
LC0088	male	57	G	C	C	G
LC0089	male	66	G	C	C	G
LC0090	male	69	AG	TC	CT	GA
LC0091	female	62	G	C	C	NA
LC0092	male	68	G	C	C	G
LC0093	female	65	AG	TC	CT	GA
LC0094	female	53	G	C	C	G
LC0095	female	60	A	T	T	A
LC0096	male	70	NA	NA	NA	NA
LC0097	female	53	AG	TC	CT	GA
LC0098	male	58	NA	NA	NA	NA
LC0099	male	59	AG	TC	CT	GA
LC0100	male	74	G	C	C	G
LC0101	female	45	NA	NA	NA	NA
LC0102	male	74	AG	TC	CT	GA
LC0103	male	72	G	C	C	G
LC0104	male	72	NA	NA	NA	NA
LC0105	male	58	G	C	C	G
LC0106	female	54	AG	TC	CT	GA
LC0107	male	67	AG	TC	CT	GA
LC0108	female	47	G	C	C	G
LC0109	male	57	AG	TC	CT	GA
LC0110	male	70	AG	TC	CT	GA
LC0111	male	59	G	C	C	G
LC0112	male	77	G	C	C	G
LC0113	male	57	G	C	C	G
LC0114	male	63	AG	TC	CT	GA
LC0115	male	52	G	C	C	G
LC0116	male	69	G	C	C	G
LC0117	male	48	G	TC	CT	GA
LC0118	female	58	G	C	C	G
LC0119	male	66	NA	NA	NA	NA
LC0120	female	62	G	C	C	G
LC0121	female	65	G	C	C	G
LC0122	female	74	G	TC	CT	GA
LC0123	male	46	NA	NA	NA	NA
LC0124	female	35	G	C	C	G
LC0125	female	60	NA	NA	NA	NA
LC0126	male	47	G	C	C	G
LC0127	male	56	AG	TC	CT	GA
LC0128	female	66	AG	T	T	A
LC0129	female	56	NA	NA	NA	NA
LC0130	male	47	AG	T	T	A
LC0131	female	40	G	C	C	G
LC0132	male	35	G	C	C	G
LC0133	female	48	G	C	C	G
LC0134	male	61	NA	NA	NA	NA
LC0135	male	64	G	C	C	G
LC0136	male	63	G	C	C	G
LC0137	male	36	AG	TC	CT	GA
LC0138	male	69	G	C	C	G
LC0139	male	42	AG	TC	CT	GA
LC0140	male	62	AG	TC	CT	GA
LC0141	male	63	AG	TC	CT	GA
LC0142	female	54	G	TC	CT	GA
LC0143	male	51	AG	TC	CT	GA
LC0144	male	66	NA	NA	NA	NA
LC0145	female	65	AG	TC	CT	GA
LC0146	female	38	AG	TC	CT	GA
LC0147	female	79	A	T	T	A
LC0148	male	77	NA	NA	NA	NA
LC0149	male	77	G	C	C	G
LC0150	male	70	AG	TC	CT	GA
LC0151	male	72	G	C	C	G
LC0152	female	53	G	C	C	G
LC0153	male	69	G	C	C	G
LC0154	female	90	AG	TC	CT	GA
LC0155	male	56	A	T	T	A
LC0156	male	67	AG	C	CT	GA
LC0157	male	59	G	C	C	G
LC0158	female	55	G	C	C	G
LC0159	male	73	G	C	C	G
LC0160	male	65	G	C	C	G
LC0161	male	71	AG	TC	CT	GA
LC0162	male	55	G	C	C	GA
LC0163	male	65	AG	TC	CT	GA
LC0164	male	74	G	C	C	G
LC0165	male	53	AG	TC	CT	GA
LC0166	male	49	AG	TC	CT	GA
LC0167	female	48	G	C	C	G
LC0168	male	54	AG	TC	CT	GA
LC0169	male	58	G	C	C	G
LC0170	female	62	G	C	C	G
LC0171	male	74	AG	TC	CT	GA
LC0172	female	78	AG	T	T	A
LC0173	male	51	G	C	C	G
LC0174	female	66	G	C	C	G
LC0175	male	56	AG	TC	CT	GA
LC0176	male	54	AG	TC	CT	GA
LC0177	male	62	AG	TC	CT	GA
LC0178	male	64	G	C	C	G
LC0179	male	71	AG	TC	CT	GA
LC0180	female	50	AG	TC	CT	GA
LC0181	female	50	G	C	C	G
LC0182	male	63	A	T	T	A
LC0183	male	67	AG	TC	CT	GA
LC0184	male	81	G	C	C	G
LC0185	female	57	AG	C	CT	GA
LC0186	male	58	AG	TC	CT	GA
LC0187	male	65	AG	TC	CT	GA
LC0188	male	64	G	C	C	G
LC0189	male	52	G	C	C	G
LC0190	male	48	AG	TC	CT	GA
LC0191	female	64	G	C	C	G
LC0192	female	51	G	C	C	G
LC0193	male	42	AG	TC	CT	GA
LC0194	male	60	G	TC	CT	GA
LC0195	male	71	G	C	C	G
LC0196	male	48	AG	C	CT	GA
LC0197	male	64	AG	TC	CT	GA
LC0198	female	70	G	C	C	G
LC0199	female	61	AG	TC	CT	GA
LC0200	male	54	G	C	C	G
LC0201	male	53	G	C	C	G
LC0202	male	70	A	T	T	A
LC0203	female	72	G	C	C	G
LC0204	male	40	A	T	T	A
LC0205	male	76	G	C	C	G
LC0206	male	57	AG	TC	CT	GA
LC0207	female	71	G	C	C	G
LC0208	female	62	A	T	T	A
LC0209	female	57	AG	C	CT	GA
LC0210	male	56	G	C	C	G
LC0211	male	60	AG	TC	CT	GA
LC0212	female	79	G	C	C	G
LC0213	male	36	AG	T	T	A
LC0214	female	43	AG	TC	CT	GA
LC0215	male	75	AG	TC	CT	GA
LC0216	male	69	G	C	C	G
LC0217	male	57	AG	TC	CT	GA
LC0218	male	59	A	T	T	A
LC0219	female	69	AG	TC	CT	GA
LC0220	male	55	AG	TC	CT	GA
LC0221	male	65	A	TC	T	A
LC0222	female	66	A	TC	T	A
LC0223	male	62	G	C	C	G
LC0224	male	73	AG	TC	CT	GA
LC0225	male	64	G	TC	CT	GA
LC0226	male	73	NA	NA	NA	NA
LC0227	male	48	G	C	C	G
LC0228	female	59	G	C	C	G
LC0229	male	57	AG	TC	CT	GA
LC0230	female	47	G	C	C	G
LC0231	female	66	NA	NA	NA	NA
LC0232	male	60	G	C	C	G
LC0233	male	59	AG	TC	CT	GA
LC0234	male	64	G	C	C	G
LC0235	male	46	G	TC	CT	GA
LC0236	male	54	AG	TC	CT	GA
LC0237	male	81	G	C	C	NA
LC0238	male	41	G	C	C	G
LC0239	female	81	AG	TC	CT	GA
LC0240	male	65	G	C	C	G
LC0241	female	52	AG	T	T	A
LC0242	male	48	G	C	C	G
LC0243	male	81	AG	TC	CT	GA
LC0244	female	63	G	C	C	G
LC0245	female	68	G	TC	CT	GA
LC0246	male	86	AG	TC	CT	GA
LC0247	male	63	G	C	C	G
LC0248	female	77	G	C	C	G
LC0249	female	61	G	C	C	G
LC0250	male	53	AG	TC	CT	GA
LC0251	female	48	NA	NA	NA	NA
LC0252	male	62	G	C	C	G
LC0253	male	83	G	C	C	G
LC0254	male	70	AG	TC	CT	GA
LC0255	male	66	AG	TC	CT	GA
LC0256	male	63	AG	TC	CT	GA
LC0257	male	76	AG	TC	CT	GA
LC0258	female	41	G	C	C	G
LC0259	male	86	G	C	C	G
LC0260	male	78	A	T	T	A
LC0261	female	63	AG	TC	CT	GA
LC0262	female	71	G	C	C	G
LC0263	male	56	A	T	T	A
LC0264	male	79	G	C	C	G
LC0265	male	72	AG	TC	CT	GA
LC0266	female	42	AG	TC	CT	GA
LC0267	female	75	G	C	C	G
LC0268	male	62	AG	TC	CT	GA
LC0269	male	73	G	C	C	G
LC0270	male	79	AG	TC	CT	GA
LC0271	female	64	G	C	C	G
LC0272	female	59	G	C	C	G
LC0273	female	52	G	TC	CT	GA
LC0274	female	72	G	C	C	G
LC0275	male	64	G	C	C	G
LC0276	male	57	AG	TC	CT	GA
LC0277	male	70	NA	NA	NA	NA
LC0278	male	60	AG	TC	CT	GA
LC0279	male	76	G	C	C	G
LC0280	female	59	G	TC	CT	GA
LC0281	male	86	AG	TC	CT	GA
LC0282	male	60	G	C	C	G
LC0283	male	76	AG	T	CT	GA
LC0284	male	72	G	TC	CT	GA
LC0285	male	80	G	C	C	G
LC0286	male	77	AG	TC	CT	GA
LC0287	male	55	AG	TC	CT	GA
LC0288	female	55	A	TC	T	A
LC0289	female	70	G	C	C	G
LC0290	male	62	A	T	T	A
LC0291	male	77	A	T	T	A
LC0292	male	46	G	C	C	G
LC0293	female	73	AG	TC	CT	GA
LC0294	female	77	G	C	C	G
LC0295	male	69	G	C	C	G
LC0296	male	83	AG	C	CT	GA
LC0297	male	80	AG	TC	CT	GA
LC0298	male	81	AG	TC	CT	GA
LC0299	male	49	AG	TC	CT	GA
LC0300	female	53	AG	TC	CT	GA
LC0301	male	70	AG	C	C	G
LC0302	female	65	G	C	C	G
LC0303	male	54	AG	T	T	A
LC0304	male	73	G	C	C	G
LC0305	male	64	G	TC	CT	GA
LC0306	female	60	A	T	T	A
LC0307	female	53	G	TC	C	G
LC0308	male	53	NA	NA	NA	NA
LC0309	male	48	AG	TC	CT	GA
LC0310	female	55	G	C	C	G
LC0311	male	53	G	C	C	G
LC0312	male	50	A	T	T	A
LC0313	male	59	AG	TC	CT	GA
LC0314	male	54	G	TC	CT	GA
LC0315	male	63	AG	TC	CT	GA
LC0316	male	65	NA	NA	NA	NA
LC0317	male	51	AG	TC	CT	GA
LC0318	male	48	AG	TC	CT	GA
LC0319	female	60	G	C	C	G
LC0320	male	43	AG	C	CT	GA
LC0321	female	69	G	C	C	G
LC0322	male	71	NA	NA	NA	NA
LC0323	male	39	A	T	T	A
LC0324	female	65	AG	TC	CT	GA
LC0325	female	56	NA	NA	NA	NA
LC0326	male	46	AG	TC	CT	GA
LC0327	female	44	A	T	T	A
LC0328	male	47	G	C	C	G
LC0329	male	47	AG	TC	CT	GA
LC0330	male	57	AG	T	T	A
LC0331	male	64	AG	TC	CT	GA
LC0332	male	50	G	C	C	G
LC0333	female	52	G	C	C	G
LC0334	male	55	NA	NA	NA	NA
LC0335	male	64	AG	TC	CT	GA
LC0336	female	52	G	C	C	G
LC0337	female	58	AG	TC	CT	GA
LC0338	male	70	G	C	C	G
LC0339	male	77	AG	TC	CT	GA
LC0340	female	57	NA	NA	NA	NA
LC0341	male	71	G	TC	CT	GA
LC0342	female	57	G	C	C	G
LC0343	female	73	G	TC	T	A
LC0344	male	54	AG	TC	CT	GA
LC0345	female	78	G	TC	CT	GA
LC0346	female	66	G	C	C	G
LC0347	female	69	G	C	C	G
LC0348	female	55	G	TC	CT	GA
LC0349	male	52	AG	TC	CT	GA
LC0350	male	73	NA	NA	NA	NA
LC0351	male	45	G	C	C	G
LC0352	male	59	G	C	C	G
LC0353	male	59	G	C	C	G
LC0354	male	59	AG	TC	T	A
LC0355	female	55	G	C	C	G
LC0356	male	59	NA	NA	NA	NA
LC0357	male	59	NA	NA	NA	NA
LC0358	female	57	NA	NA	NA	NA
LC0359	male	66	G	C	C	G
LC0360	female	63	AG	TC	CT	GA
LC0361	male	63	AG	C	CT	GA
LC0362	male	55	G	C	C	G
LC0363	male	54	G	C	C	G
LC0364	female	60	AG	TC	CT	GA
LC0365	male	61	AG	TC	CT	GA
LC0366	female	49	G	C	C	G
LC0367	male	58	AG	TC	CT	GA
LC0368	female	42	G	TC	CT	GA
LC0369	male	49	G	TC	CT	GA
LC0370	male	34	AG	TC	CT	GA
LC0371	male	54	G	C	C	G
LC0372	female	53	AG	TC	CT	GA
LC0373	male	48	G	C	C	G
LC0374	male	62	AG	TC	CT	GA
LC0375	male	52	NA	NA	NA	NA
LC0376	female	56	G	C	C	G
LC0377	female	60	G	C	C	G
LC0378	female	55	AG	TC	CT	GA
LC0379	male	75	G	C	C	G
LC0380	male	66	G	C	C	G
LC0381	male	50	G	C	C	G
LC0382	male	54	AG	TC	CT	GA
LC0383	male	70	G	C	C	G
LC0384	male	61	AG	TC	CT	GA
LC0385	male	74	AG	TC	CT	GA
LC0386	male	61	G	C	C	G
LC0387	male	47	AG	TC	CT	GA
LC0388	male	45	G	C	C	G
LC0389	male	66	NA	NA	NA	NA
LC0390	male	53	G	TC	CT	GA
LC0391	male	50	G	C	C	G
LC0392	male	55	AG	T	T	A
LC0393	male	50	AG	TC	CT	GA
LC0394	male	58	AG	TC	CT	GA
LC0395	male	55	AG	TC	CT	GA
LC0396	female	76	AG	TC	CT	GA
LC0397	male	60	G	C	C	G
LC0398	female	64	AG	TC	CT	GA
LC0399	male	66	G	C	C	G
LC0400	female	46	G	C	C	G
LC0401	female	47	G	C	C	GA
LC0402	male	67	AG	TC	CT	GA
LC0403	female	47	G	C	C	G
LC0404	male	59	AG	TC	CT	GA
LC0405	male	66	G	C	C	G
LC0406	female	65	AG	TC	CT	GA
LC0407	male	55	AG	TC	CT	GA
LC0408	male	64	G	C	C	G
LC0409	male	50	G	C	C	G
LC0410	male	64	G	TC	CT	GA
LC0411	male	51	NA	NA	NA	NA
LC0412	male	67	G	C	C	G
LC0413	male	70	AG	TC	CT	GA
LC0414	female	53	AG	TC	CT	GA
LC0415	female	60	AG	TC	CT	GA
LC0416	male	71	G	TC	CT	GA
LC0417	male	59	G	C	C	G
LC0418	male	70	AG	TC	CT	GA
LC0419	female	39	AG	TC	CT	GA
LC0420	female	61	NA	NA	NA	NA
LC0421	male	65	G	C	C	G
LC0422	male	60	G	C	C	G
LC0423	male	60	G	C	C	G
LC0424	male	68	G	C	C	G
LC0425	male	53	G	C	C	G
LC0426	male	50	G	C	C	G
LC0427	male	71	G	C	C	G
LC0428	male	62	G	TC	CT	GA
LC0429	male	58	AG	TC	CT	GA
LC0430	male	63	G	TC	CT	GA
LC0431	male	68	AG	TC	CT	GA
LC0432	male	64	G	C	C	G
LC0433	female	62	G	C	C	G
LC0434	male	53	G	C	C	G
LC0435	male	73	NA	NA	NA	NA
LC0436	male	62	NA	NA	NA	NA
LC0437	female	61	AG	TC	CT	GA
LC0438	male	47	G	C	C	G
LC0439	male	53	G	C	C	G
LC0440	male	53	G	C	C	G
LC0441	male	44	G	TC	CT	GA
LC0442	male	60	G	C	C	G
LC0443	male	59	G	C	C	G
LC0444	female	53	AG	C	C	G
LC0445	male	46	G	C	CT	GA
LC0446	female	35	G	C	C	G
LC0447	male	60	AG	TC	CT	GA
LC0448	male	68	A	T	T	A
LC0449	male	41	NA	NA	NA	NA
LC0450	male	57	G	C	C	G
LC0451	female	61	NA	NA	NA	NA
LC0452	female	55	G	TC	C	G
LC0453	male	55	G	C	C	G
LC0454	male	75	G	T	T	A
LC0455	male	63	G	C	C	G
LC0456	male	63	AG	TC	CT	GA
LC0457	male	53	G	C	C	G
LC0458	female	57	G	C	C	G
LC0459	male	73	G	TC	CT	GA
LC0460	male	50	G	C	C	G
LC0461	male	33	NA	NA	NA	NA
LC0462	male	62	AG	TC	CT	GA
LC0463	male	55	G	C	C	G
LC0464	male	57	G	C	C	G
LC0465	male	70	G	C	C	G
LC0466	male	68	G	C	C	G
LC0467	male	58	AG	NA	CT	NA
LC0468	male	78	G	C	C	G
LC0469	female	61	AG	TC	CT	GA
LC0470	female	54	G	TC	CT	GA
LC0471	male	59	NA	NA	NA	NA
LC0472	male	65	AG	TC	CT	GA
LC0473	female	54	AG	TC	CT	GA
LC0474	male	58	AG	TC	CT	GA
LC0475	male	63	G	TC	CT	GA
LC0476	male	55	G	TC	C	G
LC0477	male	59	AG	T	T	A
LC0478	male	74	G	C	C	G
LC0479	male	62	G	C	C	G
LC0480	male	77	G	TC	C	G
LC0481	male	52	G	C	C	G
LC0482	male	86	AG	TC	CT	GA
LC0483	male	64	AG	TC	CT	GA
LC0484	male	66	AG	T	T	A
LC0485	male	73	G	C	C	G
LC0486	male	54	G	C	C	G
LC0487	male	40	G	C	C	G
LC0488	male	48	G	C	C	G
LC0489	female	52	AG	TC	CT	GA
LC0490	male	48	G	C	C	G
LC0491	male	64	G	C	C	G
LC0492	male	70	NA	NA	NA	NA
LC0493	male	70	AG	C	C	G
LC0495	female	53	AG	TC	CT	GA
LC0496	female	72	G	C	C	G
LC0497	female	52	G	C	C	G
LC0498	male	63	AG	TC	CT	GA
LC0499	male	65	AG	TC	CT	GA
LC0500	male	51	AG	TC	CT	GA
LC0501	male	74	AG	TC	CT	GA
LC0503	male	53	NA	NA	NA	NA
LC0504	male	78	G	C	C	G
LC0505	female	64	G	TC	CT	GA
LC0506	male	67	NA	NA	NA	NA
LC0507	female	50	A	T	T	A
LC0508	male	61	NA	NA	NA	NA
LC0509	female	64	G	C	C	G
LC0510	male	77	AG	T	T	A
LC0511	female	56	G	C	C	G
LC0512	female	66	NA	NA	NA	NA
LC0513	male	62	G	C	C	G
LC0514	male	78	AG	TC	CT	GA
LC0515	female	59	NA	NA	NA	NA
LC0516	male	52	AG	TC	CT	GA
LC0517	female	56	G	C	C	G
LC0518	female	40	G	C	C	G
LC0519	male	71	AG	TC	CT	GA
LC0520	female	55	AG	TC	CT	GA
LC0521	male	57	AG	TC	CT	GA
LC0522	female	59	G	C	C	G
LC0523	male	53	AG	TC	CT	GA
LC0524	male	38	NA	NA	NA	NA
LC0525	female	67	G	C	C	G
LC0526	male	67	AG	TC	CT	GA
LC0527	male	40	A	TC	T	A
LC0528	male	57	AG	TC	CT	GA
LC0529	male	79	G	C	C	G
LC0530	male	56	G	C	C	G
LC0531	male	69	G	C	C	G
LC0532	female	75	AG	TC	CT	GA
LC0533	female	58	NA	NA	NA	NA
LC0534	female	65	AG	TC	CT	GA
LC0535	male	52	NA	NA	NA	NA
LC0536	male	63	AG	C	C	G
LC0537	male	70	AG	TC	CT	GA
LC0538	male	60	G	C	C	G
LC0539	male	65	G	C	C	G
LC0540	male	44	AG	TC	CT	GA
LC0541	male	47	AG	TC	CT	GA
LC0542	female	35	A	T	T	A
LC0543	male	75	A	T	T	A
LC0544	female	60	AG	TC	CT	GA
LC0545	male	57	AG	TC	CT	GA
LC0546	female	61	G	C	C	G
LC0547	male	70	NA	NA	NA	NA
LC0548	male	60	AG	TC	CT	GA
LC0549	male	65	G	C	C	G
LC0550	male	67	NA	NA	NA	NA
LC0551	male	41	G	C	C	G
LC0552	male	65	G	C	C	G
LC0553	male	67	NA	NA	NA	NA
LC0554	male	65	AG	TC	CT	GA
LC0555	female	68	NA	NA	NA	NA
LC0556	male	56	G	C	C	G
LC0557	male	57	NA	NA	NA	NA
LC0558	male	38	G	C	C	G
LC0559	male	74	NA	NA	NA	NA
LC0560	male	73	G	C	C	G
LC0561	male	67	G	C	C	G
LC0562	female	63	AG	C	CT	GA
LC0563	male	63	NA	NA	NA	NA
LC0564	male	55	G	C	C	G
LC0565	male	64	NA	NA	NA	NA
LC0566	female	70	AG	TC	CT	GA
LC0567	male	65	G	C	C	G
LC0568	male	70	G	C	C	G
LC0569	male	67	G	TC	CT	GA
LC0570	female	58	AG	TC	CT	GA
LC0571	male	64	G	C	C	G
LC0572	male	70	G	C	C	G
LC0573	female	48	G	C	C	G
LC0574	female	76	G	C	C	G
LC0575	male	71	AG	TC	CT	GA
LC0576	female	45	G	C	C	G
LC0577	male	67	G	C	C	G
LC0578	male	75	G	C	C	G
LC0579	male	70	G	C	C	G
LC0580	male	58	AG	T	CT	GA
LC0581	male	41	G	C	C	G
LC0582	male	66	A	T	T	A
LC0583	male	70	G	C	C	G
LC0584	male	51	G	C	C	G
LC0585	male	46	NA	NA	NA	NA
LC0586	male	65	G	C	C	G
LC0587	male	52	G	TC	CT	GA
LC0588	female	37	G	TC	CT	GA
LC0589	female	61	G	C	C	G
LC0590	male	67	NA	NA	NA	NA
LC0591	female	44	NA	NA	NA	NA
LC0592	male	45	AG	TC	CT	GA
LC0593	male	71	G	C	C	G
LC0594	female	49	NA	NA	NA	NA
LC0595	male	62	G	TC	CT	GA
LC0596	female	72	G	TC	CT	GA
LC0597	male	36	A	T	T	A
LC0598	male	60	NA	NA	NA	NA
LC0599	male	72	A	T	T	A
LC0600	male	62	AG	C	CT	GA
LC0601	male	51	NA	NA	NA	NA
LC0602	male	39	NA	NA	NA	NA
LC0603	male	66	NA	NA	NA	NA
LC0604	female	55	NA	NA	NA	NA
LC0605	female	71	G	C	C	G
LC0606	male	59	NA	NA	NA	NA
LC0607	female	52	NA	NA	NA	NA
LC0608	male	63	NA	NA	NA	NA
LC0609	male	68	NA	NA	NA	NA
LC0610	male	64	AG	C	CT	GA
LC0611	male	63	G	C	C	G
LC0612	female	72	G	C	C	G
LC0613	female	65	G	C	C	G
LC0614	male	50	AG	TC	CT	GA
LC0615	female	68	NA	NA	NA	NA
LC0616	male	61	G	C	C	G
LC0617	male	40	A	T	T	A
LC0618	male	64	A	TC	CT	GA
LC0619	male	73	NA	NA	NA	NA
LC0620	female	55	G	T	CT	GA
LC0621	male	58	G	C	C	G
LC0622	male	42	NA	NA	NA	NA
LC0623	male	66	NA	NA	NA	NA
LC0624	male	58	AG	TC	CT	GA
LC0625	male	34	G	C	CT	GA
LC0626	female	61	AG	TC	CT	GA
LC0627	male	46	AG	TC	CT	GA
LC0628	male	62	AG	T	T	A
LC0629	male	58	G	C	C	G
LC0630	male	69	G	TC	CT	GA
LC0631	female	54	AG	TC	CT	GA
LC0632	male	60	AG	T	T	A
LC0633	male	79	AG	TC	CT	GA
LC0634	female	64	AG	TC	CT	GA
LC0635	female	64	G	C	C	G
LC0636	female	62	G	C	C	G
LC0637	male	66	G	C	C	G
LC0638	female	66	NA	NA	NA	NA
LC0639	male	50	G	C	C	G
LC0640	male	66	G	TC	CT	GA
LC0641	male	47	AG	TC	CT	GA
LC0642	male	55	AG	T	T	A
LC0643	male	61	G	TC	CT	GA
LC0644	male	47	G	C	C	G
LC0645	male	55	G	C	C	G
LC0646	female	30	NA	NA	NA	NA
LC0647	male	52	AG	C	C	G
LC0648	female	54	G	C	C	G
LC0649	female	66	AG	TC	CT	GA
LC0650	male	78	AG	TC	CT	GA
LC0651	male	60	AG	T	T	A
LC0652	male	45	G	TC	CT	GA
LC0653	male	55	G	TC	C	G
LC0654	female	47	A	TC	CT	GA
LC0655	male	59	G	C	C	G
LC0656	male	54	NA	NA	NA	NA
LC0657	male	72	A	T	T	A
LC0658	male	55	G	TC	CT	GA
LC0659	male	62	AG	TC	CT	GA
LC0660	male	54	AG	TC	CT	GA
LC0661	female	54	G	C	C	G
LC0662	male	54	G	C	C	G
LC0663	male	71	G	C	C	G
LC0664	female	64	AG	TC	CT	GA
LC0665	female	57	A	T	T	A
LC0666	male	63	AG	TC	CT	GA
LC0667	female	53	NA	NA	NA	NA
LC0668	female	82	G	C	C	G
LC0669	male	79	AG	TC	CT	GA
LC0670	male	39	AG	TC	CT	GA
LC0671	male	79	G	C	C	G
LC0672	male	60	NA	NA	NA	NA
LC0673	male	64	G	TC	CT	GA
LC0674	male	68	AG	TC	CT	GA
LC0675	female	53	G	C	C	G
LC0676	female	58	AG	TC	CT	GA
LC0677	female	67	AG	TC	CT	GA
LC0678	male	45	NA	NA	NA	NA
LC0679	female	62	AG	TC	CT	GA
LC0680	male	61	AG	T	T	A
LC0681	male	66	G	C	C	G
LC0682	female	67	AG	TC	CT	GA
LC0683	female	59	G	C	C	G
LC0684	male	69	NA	NA	NA	NA
LC0685	female	52	G	C	C	G
LC0686	male	72	G	TC	CT	GA
LC0687	male	59	AG	TC	CT	GA
LC0688	male	74	G	C	C	G
LC0689	female	63	G	C	C	G
LC0690	female	56	NA	NA	NA	NA
LC0691	male	70	AG	TC	CT	GA
LC0692	male	55	A	T	T	A
LC0693	male	38	G	TC	CT	GA
LC0694	male	66	G	C	C	G
LC0695	female	66	G	C	C	G
LC0696	male	53	AG	TC	CT	GA
LC0697	male	61	G	C	C	G
LC0698	female	77	G	C	C	G
LC0699	male	41	G	C	C	G
LC0700	male	51	G	C	C	G
LC0701	male	54	G	C	CT	G
LC0702	male	61	AG	C	C	G
LC0703	male	61	G	C	C	G
LC0704	male	57	AG	TC	CT	GA
LC0705	male	61	AG	TC	CT	GA
LC0706	male	63	NA	NA	NA	NA
LC0707	female	62	G	C	C	G
LC0708	male	65	AG	TC	CT	GA
LC0709	male	64	AG	TC	CT	GA
LC0710	male	66	G	C	C	G
LC0711	male	56	NA	NA	NA	NA
LC0712	female	45	NA	NA	NA	NA
LC0713	male	46	NA	NA	NA	NA
LC0714	male	62	AG	TC	CT	GA
LC0715	male	60	G	C	C	G
LC0716	male	62	G	C	C	G
LC0717	male	54	G	C	C	G
LC0718	male	51	NA	NA	NA	NA
LC0719	female	55	G	C	C	G
LC0720	male	55	AG	TC	CT	GA
LC0721	female	59	AG	TC	CT	GA
LC0722	male	58	G	C	C	G
LC0723	female	41	G	C	C	G
LC0724	female	53	NA	NA	NA	NA
LC0725	female	69	G	TC	CT	GA
LC0726	male	55	G	C	C	G
LC0727	female	63	AG	TC	CT	GA
LC0728	male	52	AG	TC	CT	GA
LC0729	male	63	G	TC	CT	GA
LC0730	male	52	NA	NA	NA	NA
LC0731	female	31	G	C	C	G
LC0732	male	53	G	TC	CT	GA
LC0733	male	50	NA	NA	NA	NA
LC0734	male	52	AG	TC	CT	GA
LC0735	female	64	G	C	C	G
LC0736	female	56	AG	TC	CT	GA
LC0737	male	61	G	TC	CT	GA
LC0738	male	64	AG	TC	CT	GA
LC0739	male	70	G	C	C	G
LC0740	female	55	AG	TC	CT	GA
LC0741	male	60	G	C	C	G
LC0742	male	67	AG	TC	CT	GA
LC0743	female	38	AG	TC	CT	GA
LC0744	female	65	G	C	C	G
LC0745	male	70	NA	NA	NA	NA
LC0746	male	38	NA	NA	NA	NA
LC0747	male	53	NA	NA	NA	NA
LC0748	male	61	NA	NA	NA	NA
LC0749	male	64	NA	NA	NA	NA
LC0750	male	65	AG	TC	CT	GA
LC0751	male	31	G	C	C	G
LC0752	female	70	G	C	C	G
LC0753	male	50	AG	TC	CT	A
LC0754	male	54	G	C	C	G
LC0755	male	62	G	C	C	G
LC0756	male	53	G	C	C	G
LC0757	male	56	NA	NA	NA	NA
LC0758	male	75	A	TC	T	A
LC0759	female	41	G	C	C	G
LC0760	male	55	AG	TC	CT	GA
LC0761	female	48	A	T	T	A
LC0762	male	57	G	C	C	G
LC0763	female	47	AG	TC	CT	GA
LC0764	male	65	G	TC	CT	GA
LC0765	female	55	G	C	C	G
LC0766	female	41	G	TC	CT	GA
LC0767	male	54	G	C	C	G
LC0768	male	67	G	TC	CT	GA
LC0769	male	66	G	C	C	G
LC0770	male	57	G	C	C	G
LC0771	female	59	AG	TC	CT	GA
LC0772	male	65	AG	TC	CT	GA
LC0773	male	75	G	TC	CT	GA
LC0774	female	61	AG	TC	CT	GA
LC0775	female	65	AG	TC	CT	GA
LC0776	female	53	AG	C	C	G
LC0777	female	73	G	C	C	G
LC0778	male	66	G	C	C	G
LC0779	female	52	G	TC	C	G
LC0780	male	54	G	C	C	G
LC0781	male	61	AG	TC	CT	GA
LC0782	male	58	AG	T	T	A
LC0783	male	57	G	C	C	G
LC0784	female	42	AG	T	CT	GA
LC0785	male	59	AG	TC	CT	GA
LC0786	male	64	G	C	C	G
LC0787	male	67	A	T	T	A
LC0788	female	68	AG	TC	CT	GA
LC0789	male	55	G	TC	CT	GA
LC0790	male	64	AG	TC	CT	GA
LC0791	male	53	G	C	C	G
LC0792	female	70	AG	TC	CT	GA
LC0793	male	60	AG	TC	CT	GA
LC0794	male	60	G	TC	CT	GA
LC0795	male	55	AG	TC	CT	GA
LC0796	male	66	G	C	C	G
LC0797	female	59	G	C	C	G
LC0798	male	69	NA	NA	NA	NA
LC0799	male	73	G	C	C	G
LC0800	male	57	G	TC	CT	A
LC0801	female	56	G	C	C	G
LC0802	female	57	NA	NA	NA	NA
LC0803	male	45	AG	TC	CT	GA
LC0804	female	71	G	C	C	GA
LC0805	male	54	A	T	T	A
LC0806	female	52	AG	TC	CT	GA
LC0807	male	51	G	C	C	G
LC0808	male	61	G	C	C	G
LC0809	female	59	AG	T	T	A
LC0810	female	63	G	C	C	G
LC0811	male	59	G	C	C	G
LC0812	male	46	G	C	C	G
LC0813	male	60	G	C	C	G
LC0814	female	45	AG	TC	CT	GA
LC0815	male	61	AG	TC	CT	GA
LC0816	female	52	AG	TC	CT	GA
LC0817	male	45	G	TC	CT	GA
LC0818	male	65	AG	TC	CT	GA
LC0819	male	60	AG	TC	CT	GA
LC0820	male	59	AG	TC	CT	GA
LC0821	female	53	G	C	C	G
LC0822	male	61	G	C	C	G
LC0823	male	69	G	C	C	G
LC0824	female	33	G	C	C	G
LC0825	male	33	AG	TC	CT	GA
LC0826	male	38	G	C	C	G
LC0827	male	47	AG	TC	CT	GA
LC0828	male	55	NA	NA	NA	NA
LC0829	male	66	AG	C	C	G
LC0830	male	56	AG	TC	CT	GA
LC0831	male	59	G	C	C	G
LC0832	female	70	G	C	C	G
LC0833	female	48	NA	NA	NA	NA
LC0834	male	75	G	C	C	G
LC0835	male	42	G	C	C	G
LC0836	female	63	G	C	C	G
LC0837	male	57	AG	TC	CT	GA
LC0838	male	61	G	C	C	G
LC0839	female	82	AG	TC	CT	GA
LC0840	female	55	G	C	C	G
LC0841	male	53	G	C	C	G
LC0842	male	56	G	TC	CT	GA
LC0843	female	63	G	C	C	G
LC0844	female	54	AG	TC	CT	GA
LC0845	female	56	G	C	C	G
LC0846	male	59	G	C	C	G
LC0847	male	46	G	TC	CT	GA
LC0848	male	69	A	T	T	A
LC0849	female	68	G	C	C	G
LC0850	male	65	G	C	C	G
LC0851	male	57	G	C	C	G
LC0852	male	57	NA	NA	NA	NA
LC0853	male	70	AG	TC	CT	GA
LC0854	male	58	G	TC	CT	GA
LC0855	female	58	AG	TC	CT	GA
LC0856	male	65	G	C	C	G
LC0857	male	66	NA	NA	NA	NA
LC0858	male	46	AG	TC	CT	GA
LC0859	male	59	G	C	C	G
LC0860	male	68	G	C	C	G
LC0861	female	68	G	C	C	G
LC0862	female	61	A	T	T	A
LC0863	female	55	G	TC	CT	GA
LC0864	male	51	G	C	C	G
LC0865	male	60	AG	TC	CT	GA
LC0866	female	61	G	C	C	G
LC0867	male	58	NA	NA	NA	NA
LC0868	female	45	G	C	C	G
LC0869	male	47	AG	TC	CT	GA
LC0870	male	65	G	C	C	G
LC0871	male	46	A	C	C	G
LC0872	male	45	AG	T	T	A
LC0873	male	53	AG	T	T	A
LC0874	female	75	G	C	C	G
LC0875	male	67	AG	TC	CT	GA
LC0876	male	68	G	TC	CT	GA
LC0877	male	64	G	C	C	G
LC0878	male	38	AG	C	CT	GA
LC0879	female	47	AG	TC	CT	GA
LC0880	male	73	AG	TC	CT	GA
LC0881	male	53	G	C	C	GA
LC0882	male	55	NA	NA	NA	NA
LC0883	male	67	AG	TC	CT	GA
LC0884	female	57	AG	TC	CT	GA
LC0885	female	72	NA	NA	NA	NA
LC0886	female	36	G	C	C	G
LC0887	male	80	AG	TC	CT	GA
LC0888	male	55	G	C	C	G
LC0889	female	69	G	C	C	G
LC0890	female	36	G	C	C	G
LC0891	male	73	AG	TC	CT	GA
LC0892	female	52	G	C	C	G
LC0893	female	53	NA	NA	NA	NA
LC0894	male	34	G	TC	C	G
LC0895	female	64	AG	TC	CT	GA
LC0896	male	75	G	C	C	G
LC0897	male	49	G	C	C	G
LC0898	female	56	AG	TC	CT	GA
LC0899	female	58	NA	NA	NA	NA
LC0900	male	64	NA	NA	NA	NA
LC0901	male	58	G	C	C	G
LC0902	female	57	NA	NA	NA	NA
LC0903	male	57	AG	TC	CT	GA
LC0904	female	57	AG	TC	CT	GA
LC0905	male	62	AG	C	C	G
LC0906	male	56	AG	TC	CT	GA
LC0907	female	74	G	C	C	G
LC0908	male	55	G	C	C	G
LC0909	male	59	A	T	T	A
LC0910	male	52	AG	TC	CT	GA
LC0911	female	59	AG	C	C	G
LC0912	male	77	G	C	C	G
LC0913	male	66	NA	NA	NA	NA
LC0914	female	29	NA	NA	NA	NA
LC0915	male	26	G	C	C	G
LC0916	male	41	G	C	C	G
LC0917	male	58	G	TC	CT	GA
LC0918	male	61	NA	NA	NA	NA
LC0919	male	55	AG	T	T	A
LC0920	female	56	A	T	T	A
LC0921	male	66	AG	TC	CT	GA
LC0922	female	73	G	C	C	G
LC0923	male	59	G	C	C	G
LC0924	female	52	NA	NA	NA	NA
LC0925	female	53	AG	TC	CT	GA
LC0926	male	61	G	TC	CT	GA
LC0927	male	51	NA	NA	NA	NA
LC0928	male	56	NA	NA	NA	NA
LC0929	male	35	AG	TC	CT	GA
LC0930	male	55	NA	NA	NA	NA
LC0931	male	75	NA	NA	NA	NA
LC0932	male	71	G	C	C	G
LC0933	male	67	AG	TC	CT	GA
LC0934	male	55	G	TC	CT	GA
LC0935	male	63	AG	TC	CT	GA
LC0936	male	48	G	C	C	G
LC0937	male	59	G	TC	CT	GA
LC0938	male	57	G	C	C	G
LC0939	female	44	G	C	C	G
LC0940	female	67	AG	T	T	A
LC0941	male	70	G	C	C	G
LC0942	female	58	G	TC	CT	GA
LC0943	female	51	G	C	C	G
LC0944	female	61	G	C	C	G
LC0945	male	75	G	C	C	G
LC0946	male	56	G	C	C	G
LC0947	female	69	G	C	C	G
LC0948	male	59	AG	TC	CT	GA
LC0949	male	47	G	TC	CT	GA
LC0950	male	54	AG	TC	CT	GA
LC0951	male	54	G	C	C	G
LC0952	male	77	G	C	C	G
LC0953	female	61	G	C	C	G
LC0954	male	67	G	C	C	G
LC0955	male	50	G	TC	CT	GA
LC0956	female	51	G	C	C	G
LC0957	female	65	G	C	C	G
LC0958	male	60	G	C	C	G
LC0959	male	57	G	C	C	G
LC0960	female	57	G	C	C	G
LC0961	male	33	AG	TC	CT	GA
LC0962	female	74	NA	NA	NA	NA
LC0963	male	50	NA	NA	NA	NA
LC0964	male	44	AG	TC	CT	GA
LC0965	male	65	G	C	C	G
LC0966	male	70	NA	NA	NA	NA
LC0967	male	69	AG	TC	CT	GA
LC0968	male	43	NA	NA	NA	NA
LC0969	male	62	NA	NA	NA	NA
LC0970	female	38	AG	TC	CT	GA
LC0971	female	56	NA	NA	NA	NA
LC0972	male	23	NA	NA	NA	NA
LC0973	male	62	G	TC	CT	GA
LC0974	male	37	G	C	C	GA
LC0975	male	59	G	TC	CT	GA
LC0976	male	75	G	C	C	G
LC0977	male	59	G	C	C	G
LC0978	male	75	G	C	C	GA
LC0979	female	59	G	C	C	G
LC0980	female	57	AG	TC	CT	GA
LC0981	male	68	G	C	C	G
LC0982	male	57	AG	C	C	G
LC0983	female	58	AG	TC	CT	GA
LC0984	female	60	G	C	C	G
LC0985	male	63	G	TC	CT	GA
LC0986	male	71	G	C	C	G
LC0987	male	69	G	C	C	G
LC0988	female	61	G	C	C	G
LC0989	male	58	AG	TC	CT	GA
LC0990	male	66	AG	TC	CT	GA
LC0991	male	72	G	C	C	G
LC0992	male	72	G	C	C	G
LC0993	female	61	G	C	C	G
LC0994	female	59	G	C	C	GA
LC0995	female	65	G	C	C	G
LC0996	female	63	AG	T	T	A
LC0997	female	67	G	C	C	G
LC0998	male	84	AG	TC	CT	GA
LC0999	female	72	G	TC	CT	GA
LC1000	male	55	G	C	C	G
LC1001	female	67	AG	TC	CT	GA
LC1002	male	68	G	C	C	G
LC1003	male	64	G	C	C	G
LC1004	male	43	G	C	C	G
LC1005	female	73	AG	TC	CT	GA
LC1006	male	45	G	C	C	G
LC1007	male	63	G	C	C	G
LC1008	female	68	NA	NA	NA	NA
LC1009	male	44	AG	TC	CT	GA
LC1010	female	64	G	C	C	G
LC1011	male	50	A	T	T	A
LC1012	male	58	G	C	C	G
LC1013	male	66	AG	T	T	A
LC1014	female	49	G	C	C	G
LC1015	male	31	A	T	T	A
LC1016	male	70	AG	TC	CT	GA
LC1017	male	57	AG	TC	CT	GA
LC1018	male	64	AG	TC	CT	GA
LC1019	male	62	G	TC	CT	GA
LC1020	male	48	AG	TC	CT	GA
LC1021	male	65	G	C	C	G
LC1022	female	55	G	TC	CT	GA
LC1023	male	48	AG	C	CT	GA
LC1024	male	77	AG	C	C	G
LC1025	male	42	AG	TC	CT	GA
LC1026	male	71	G	C	C	G
LC1027	male	59	AG	TC	CT	GA
LC1028	female	59	AG	TC	CT	GA
LC1029	male	58	AG	TC	CT	GA
LC1030	female	75	AG	TC	CT	GA
LC1031	male	72	G	C	C	G
LC1032	female	56	G	C	C	G
LC1033	female	71	G	C	C	G
LC1034	male	67	AG	TC	CT	GA
LC1035	male	61	G	C	C	G
LC1036	male	54	NA	NA	NA	NA
LC1037	female	52	G	C	C	G
LC1038	male	62	G	C	C	G
LC1039	male	64	G	C	C	G
LC1040	male	51	G	C	C	G
LC1041	male	68	G	C	C	G
LC1042	male	65	A	T	T	A
LC1043	female	69	G	C	C	G
LC1044	male	71	G	C	C	G
LC1045	male	65	G	C	C	G
LC1046	male	70	G	C	C	G
LC1047	female	56	G	C	C	G
LC1048	male	53	G	C	C	G
LC1049	female	58	AG	TC	CT	GA
LC1050	male	65	G	TC	CT	GA
LC1051	male	70	G	TC	CT	GA
LC1052	male	58	A	T	T	A
LC1053	female	28	G	C	C	G
LC1054	female	56	G	C	C	G
LC1055	female	76	AG	TC	CT	GA
LC1056	male	44	G	C	C	G
LC1057	female	58	A	T	T	A
LC1058	female	54	G	C	C	G
LC1059	male	40	G	C	C	G
LC1060	male	56	AG	TC	CT	GA
LC1061	male	63	AG	TC	CT	GA
LC1062	male	30	AG	T	T	A
LC1063	male	32	G	C	C	G
LC1064	female	61	A	TC	T	A
LC1065	female	38	G	C	C	G
LC1066	male	49	G	C	C	G
LC1067	male	46	A	T	T	A
LC1068	male	52	G	C	C	G
LC1069	male	57	G	TC	CT	GA
LC1070	male	76	AG	TC	CT	GA
LC1071	female	47	G	C	C	G
LC1072	male	54	G	C	C	G
LC1073	male	54	AG	TC	CT	GA
LC1074	male	48	AG	TC	CT	GA
LC1075	male	59	NA	NA	NA	NA
LC1076	female	50	NA	NA	NA	NA
LC1077	female	47	G	C	C	G
LC1078	male	69	NA	NA	NA	NA
LC1079	male	54	G	C	C	G
LC1080	male	51	G	C	C	G
LC1081	female	61	G	C	C	G
LC1082	male	75	G	TC	C	G
LC1083	male	58	G	C	C	G
LC1084	female	68	AG	TC	CT	GA
LC1085	male	67	A	T	T	A
LC1086	female	54	AG	T	T	A
LC1087	male	63	G	C	C	G
LC1088	female	78	G	C	C	G
LC1089	male	63	G	TC	CT	GA
LC1090	female	57	G	C	C	G
LC1091	female	67	G	C	C	G
LC1092	male	60	AG	TC	CT	GA
LC1093	male	38	G	C	C	G
LC1094	female	52	G	TC	CT	GA
LC1095	male	68	NA	NA	NA	NA
LC1096	male	74	AG	TC	CT	GA
LC1097	female	54	A	T	T	A
LC1098	female	40	NA	NA	NA	NA
LC1099	male	69	NA	NA	NA	NA
LC1100	male	75	NA	NA	NA	NA
LC1101	male	61	NA	NA	NA	NA
LC1102	male	69	G	C	C	G
LC1103	male	56	AG	TC	CT	GA
LC1104	male	45	AG	TC	CT	GA
LC1105	male	58	G	TC	CT	GA
LC1106	female	49	G	C	C	G
LC1107	male	62	A	T	T	A
LC1108	female	68	G	C	C	G
LC1109	male	66	AG	TC	CT	GA
LC1110	male	72	G	C	C	G
LC1111	female	59	AG	TC	CT	GA
LC1112	female	71	G	C	C	G
LC1113	female	49	AG	TC	CT	GA
LC1114	female	69	NA	NA	NA	NA
LC1115	male	43	NA	NA	NA	NA
LC1116	male	63	NA	NA	NA	NA
LC1117	male	73	G	TC	CT	GA
LC1118	female	63	A	T	T	A
LC1119	male	62	NA	NA	NA	NA
LC1120	male	46	NA	NA	NA	NA
LC1121	male	45	AG	TC	CT	GA
LC1122	female	70	G	C	C	G
LC1123	female	64	G	C	C	G
LC1124	female	61	AG	C	C	G
LC1125	female	43	AG	TC	CT	GA
LC1126	male	60	NA	NA	NA	NA
LC1127	male	51	G	C	C	G
LC1128	female	57	NA	NA	NA	NA
LC1129	male	66	G	C	C	G
LC1131	male	65	G	C	C	G
LC1132	male	54	G	C	C	G
LC1133	female	48	NA	NA	NA	NA
LC1134	female	50	AG	TC	CT	GA
LC1135	female	71	AG	TC	CT	GA
LC1136	male	63	NA	NA	NA	NA
LC1137	female	55	G	C	C	G
LC1138	male	47	NA	NA	NA	NA
LC1139	male	64	AG	TC	CT	GA
LC1140	male	70	NA	NA	NA	NA
LC1141	male	42	AG	TC	CT	GA
LC1142	male	40	NA	NA	NA	NA
LC1143	male	69	NA	NA	NA	NA
LC1144	male	55	G	C	C	G
LC1145	male	73	NA	NA	NA	NA
LC1146	male	59	NA	NA	NA	NA
LC1147	female	44	NA	NA	NA	NA
LC1148	male	60	NA	NA	NA	NA
LC1149	male	58	AG	TC	CT	GA
LC1150	male	59	AG	TC	CT	GA
LC1151	male	56	NA	NA	NA	NA
LC1152	male	52	AG	C	C	G
LC1153	female	27	NA	NA	NA	NA
LC1154	male	58	G	C	C	G
LC1155	male	74	AG	TC	CT	GA
LC1156	female	62	G	C	C	G
LC1157	male	57	G	C	C	G
LC1158	male	62	AG	T	T	A
LC1159	female	55	A	T	T	A
LC1160	female	37	G	C	C	G
LC1161	male	45	AG	C	CT	GA
LC1162	male	64	G	TC	CT	GA
LC1163	male	64	NA	NA	NA	NA
LC1164	male	62	G	C	C	G
LC1165	male	66	G	TC	CT	GA
LC1166	female	67	G	C	C	G
LC1167	female	49	G	C	C	NA
LC1168	female	48	G	C	C	G
LC1169	male	47	AG	TC	CT	GA
LC1170	male	52	A	T	T	A
LC1171	male	63	AG	TC	CT	GA
LC1172	male	68	AG	TC	CT	GA
LC1173	female	71	NA	NA	NA	NA
